# Supplementary material for: Network reconstruction and validation of the Snf1/AMPK pathway in baker’s yeast based on a comprehensive literature review
Source: NPJ Syst Biol Appl. 2015 Oct 22;1:15007–. doi: 10.1038/npjsba.2015.7 (PMC5516868; doi:10.1038/npjsba.2015.7)
Supplement: Supplementary Table S1 [file npjsba20157-s7.xls]

## Sheet: Instructions
This workbook contains the network information.
The information is divided in three separate data sheets: Two reaction lists ((I) and (II)) and the contingency list (III).
The first Reaction sheet (I) contains all signalling events; i.e. covalent modifications and physical binding events, synthesis and degradation of components, as well as translocation reactions.
The second reaction (II) sheet contains all reactions metabolic conversions [To be implemented].
The contingency sheet (III) defines the causal relationships between all reactions.
In addition, there are a number of support sheet which defines reactions (IV), contingencies (V) and the network components (VI and VII).
The reaction definition sheet (IV) defines which states are produced or consumed by each reaction, and if the reactions are reversible or not. The reaction sheet can easily be extended by inserting new lines in the same format.
The contingency definition sheet (V) lists the available contingencies.
The ORD IDs (VI) contains the translation between common gene names and unique identifiers, and back again. The Non ORF IDs (VII) contains the same translation lists for components not listed in (VI). The current ORF IDs list is valid for Saccharomyces cerevisae and downloaded from yeastgenome.org 100511.

## Sheet: (I) Reaction list
ReactionID	Reaction[Full]	SourceState	ProductState	coSubstrate(s)	coProduct(s)	ComponentA[ID]	ComponentA[Species]	ReactionType	ComponentB[ID]	ComponentB[Species]	ComponentA[Name]	ComponentA[Domain]	ComponentA[Subdomain]	ComponentA[Residue]	Reaction	ComponentB[Name]	ComponentB[Domain]	ComponentB[Subdomain]	ComponentB[Residue]	Quality	PubMedIdentifier(s)	Comments
1	Hxt_FDExtCyt_Glucose	Glucose-{Extracellular}	Glucose-{Cytoplasm}	N/A	N/A	Hxt	Saccharomyces cerevisiae	FDExtCyt	Glucose	Saccharomyces cerevisiae	Hxt				FDExtCyt	Glucose					9151960
2	Hxk2_P+_Glucose	N/A	Glucose-{P}	ATP	ADP	YGL253W	Saccharomyces cerevisiae	P+	Glucose	Saccharomyces cerevisiae	Hxk2				P+	Glucose					20815814
3	Sak1_[PD]_P+_Snf1_[(T210)]	N/A	Snf1_[(T210)]-{P}	ATP	ADP	YER129W	Saccharomyces cerevisiae	P+	YDR477W	Saccharomyces cerevisiae	Sak1	PD			P+	Snf1			T210		21561858, 21216941, 12847291, 17991748, 12748292	PD = [501-1142]
4	Elm1_P+_Snf1_[(T210)]	N/A	Snf1_[(T210)]-{P}	ATP	ADP	YKL048C	Saccharomyces cerevisiae	P+	YDR477W	Saccharomyces cerevisiae	Elm1				P+	Snf1			T210		21561858, 21216941, 12847291, 17991748
5	Tos3_P+_Snf1_[(T210)]	N/A	Snf1_[(T210)]-{P}	ATP	ADP	YGL179C	Saccharomyces cerevisiae	P+	YDR477W	Saccharomyces cerevisiae	Tos3				P+	Snf1			T210		21561858, 21216941, 12847291, 17991748, 16201971
6	Glc7_ppi_Reg1	N/A	Glc7--Reg1	N/A	N/A	YER133W	Saccharomyces cerevisiae	ppi	YDR028C	Saccharomyces cerevisiae	Glc7				ppi	Reg1					20170726, 8846786, 10648618
7	Glc7_P-_Snf1_[(T210)]	Snf1_[(T210)]-{P}	N/A	N/A	Pi	YER133W	Saccharomyces cerevisiae	P-	YDR477W	Saccharomyces cerevisiae	Glc7				P-	Snf1			T210		21561858, 21216941, 17438333, 20170726
8	Snf1_[ID]_ppi_Snf4	N/A	Snf1_[ID]--Snf4	N/A	N/A	YDR477W	Saccharomyces cerevisiae	ppi	YGL115W	Saccharomyces cerevisiae	Snf1	ID			ppi	Snf4					21561858, 9121458, 14516753, 16847059, 2481228, 8985180	ID = [392-495]
9	Sip1_ppi_Snf1	N/A	Sip1--Snf1	N/A	N/A	YDR422C	Saccharomyces cerevisiae	ppi	YDR477W	Saccharomyces cerevisiae	Sip1				ppi	Snf1					9121458
10	Sip2_ppi_Snf1	N/A	Sip2--Snf1	N/A	N/A	YGL208W	Saccharomyces cerevisiae	ppi	YDR477W	Saccharomyces cerevisiae	Sip2				ppi	Snf1					9121458
11	Gal83_ppi_Snf1	N/A	Gal83--Snf1	N/A	N/A	YER027C	Saccharomyces cerevisiae	ppi	YDR477W	Saccharomyces cerevisiae	Gal83				ppi	Snf1					9121458
12	NPC_NIMP_Snf1	Snf1-{Cytoplasm}	Snf1-{Nucleus}	N/A	N/A	NPC	Saccharomyces cerevisiae	NIMP	YDR477W	Saccharomyces cerevisiae	NPC				NIMP	Snf1					15340085, 11331606
13	Snf1_P+_Sip4	N/A	Sip4-{P}	ATP	ADP	YDR477W	Saccharomyces cerevisiae	P+	YJL089W	Saccharomyces cerevisiae	Snf1				P+	Sip4					10581241
14	Sip4_BIND_CSRE	N/A	Sip4--CSRE	N/A	N/A	YJL089W	Saccharomyces cerevisiae	BIND	CSRE	Saccharomyces cerevisiae	Sip4				BIND	CSRE					14685767
15	Cat8_BIND_CSRE	N/A	Cat8--CSRE	N/A	N/A	YMR280C	Saccharomyces cerevisiae	BIND	CSRE	Saccharomyces cerevisiae	Cat8				BIND	CSRE					14685767
16	Snf1_P+_Mig1	N/A	Mig1-{P}	ATP	ADP	YDR477W	Saccharomyces cerevisiae	P+	YGL035C	Saccharomyces cerevisiae	Snf1				P+	Mig1					20815814, 16201971, 17178716, 9774644, 9523726, 10403407	These can be multiple phosphorylations: S278, S311
17	Hxk2_ppi_Mig1_[(S311)]	N/A	Hxk2--Mig1_[(S311)]	N/A	N/A	YGL253W	Saccharomyces cerevisiae	ppi	YGL035C	Saccharomyces cerevisiae	Hxk2				ppi	Mig1			S311		17178716, 20815814
18	Snf1_P+_Hsf1	N/A	Hsf1-{P}	ATP	ADP	YDR477W	Saccharomyces cerevisiae	P+	YGL073W	Saccharomyces cerevisiae	Snf1				P+	Hsf1					14612437
19	Glc7_P-_Msn2_[(PKASite)]	Msn2_[(PKASite)]-{P}	N/A	N/A	Pi	YER133W	Saccharomyces cerevisiae	P-	YMR037C	Saccharomyces cerevisiae	Glc7				P-	Msn2			PKASite		16281053
20	NPC_NIMP_Msn2	Msn2-{Cytoplasm}	Msn2-{Nucleus}	N/A	N/A	NPC	Saccharomyces cerevisiae	NIMP	YMR037C	Saccharomyces cerevisiae	NPC				NIMP	Msn2					16281053
21	NPC_NEXP_Msn2	Msn2-{Nucleus}	Msn2-{Cytoplasm}	N/A	N/A	NPC	Saccharomyces cerevisiae	NEXP	YMR037C	Saccharomyces cerevisiae	NPC				NEXP	Msn2					16281053
22	Msn2_BIND_STRE	N/A	Msn2--STRE	N/A	N/A	YMR037C	Saccharomyces cerevisiae	BIND	STRE	Saccharomyces cerevisiae	Msn2				BIND	STRE					8641288, 2263457
23	NPC_NEXP_Mig1	Mig1-{Nucleus}	Mig1-{Cytoplasm}	N/A	N/A	NPC	Saccharomyces cerevisiae	NEXP	YGL035C	Saccharomyces cerevisiae	NPC				NEXP	Mig1					10556086
24	NPC_NIMP_Mig1	Mig1-{Cytoplasm}	Mig1-{Nucleus}	N/A	N/A	NPC	Saccharomyces cerevisiae	NIMP	YGL035C	Saccharomyces cerevisiae	NPC				NIMP	Mig1					10556086
25	NPC_NEXP_Snf1	Snf1-{Nucleus}	Snf1-{Cytoplasm}	N/A	N/A	NPC	Saccharomyces cerevisiae	NEXP	YDR477W	Saccharomyces cerevisiae	NPC				NEXP	Snf1					17071825
26	Snf1_P+_Histone3	N/A	Histone3-{P}	ATP	ADP	YDR477W	Saccharomyces cerevisiae	P+	Histone3	Saccharomyces cerevisiae	Snf1				P+	Histone3					14993292, 11498592	This is happening at Histone 3 at the INO3 site
27	Snf1_P+_Hxk2_[(S14)]	N/A	Hxk2_[(S14)]-{P}	ATP	ADP	YDR477W	Saccharomyces cerevisiae	P+	YGL253W	Saccharomyces cerevisiae	Snf1				P+	Hxk2			S14		20815814, 17178716, 23066030
28	Glc7_P-_Hxk2	Hxk2-{P}	N/A	N/A	Pi	YER133W	Saccharomyces cerevisiae	P-	YGL253W	Saccharomyces cerevisiae	Glc7				P-	Hxk2					20815814, 17178716, 23066030
29	Gal83_ppi_Sip4	N/A	Gal83--Sip4	N/A	N/A	YER027C	Saccharomyces cerevisiae	ppi	YJL089W	Saccharomyces cerevisiae	Gal83				ppi	Sip4					10581241
30	Tpk_P+_Msn2_[(PKASite)]	N/A	Msn2_[(PKASite)]-{P}	ATP	ADP	Tpk	Saccharomyces cerevisiae	P+	YMR037C	Saccharomyces cerevisiae	Tpk				P+	Msn2			PKASite		16281053	Sites for PKA phosphorylation are S582, S620, S625, S633
31	Snf1_ppi_Std1	N/A	Snf1--Std1	N/A	N/A	YDR477W	Saccharomyces cerevisiae	ppi	YOR047C	Saccharomyces cerevisiae	Snf1				ppi	Std1					12618390
32	Glc7_ppi_Reg2	N/A	Glc7--Reg2	N/A	N/A	YER133W	Saccharomyces cerevisiae	ppi	YBR050C	Saccharomyces cerevisiae	Glc7				ppi	Reg2					8649403
33	Nrg1_BIND_Nrg1Site	N/A	Nrg1--Nrg1Site	N/A	N/A	YDR043C	Saccharomyces cerevisiae	BIND	Nrg1Site	Saccharomyces cerevisiae	Nrg1				BIND	Nrg1Site					12024013, 12556493
34	Nrg2_BIND_Nrg2Site	N/A	Nrg2--Nrg2Site	N/A	N/A	YBR066C	Saccharomyces cerevisiae	BIND	Nrg2Site	Saccharomyces cerevisiae	Nrg2				BIND	Nrg2Site					12024013, 12556493
35	Snf1_P+_Gal83_[(Snf1Site)]	N/A	Gal83_[(Snf1Site)]-{P}	ATP	ADP	YDR477W	Saccharomyces cerevisiae	P+	YER027C	Saccharomyces cerevisiae	Snf1				P+	Gal83			Snf1Site		2805289
36	Snf1_P+_Sip1_[(Snf1Site)]	N/A	Sip1_[(Snf1Site)]-{P}	ATP	ADP	YDR477W	Saccharomyces cerevisiae	P+	YDR422C	Saccharomyces cerevisiae	Snf1				P+	Sip1			Snf1Site		2805289, 1496382
37	Snf1_P+_Sip2_[(Snf1Site)]	N/A	Sip2_[(Snf1Site)]-{P}	ATP	ADP	YDR477W	Saccharomyces cerevisiae	P+	YGL208W	Saccharomyces cerevisiae	Snf1				P+	Sip2			Snf1Site		2805289
38	CKII_P+_Gal83_[(CKIISite)]	N/A	Gal83_[(CKIISite)]-{P}	ATP	ADP	CKII	Saccharomyces cerevisiae	P+	YER027C	Saccharomyces cerevisiae	CKII				P+	Gal83			CKIISite		2805289
39	Mig1_BIND_Mig1Site	N/A	Mig1--Mig1Site	N/A	N/A	YGL035C	Saccharomyces cerevisiae	BIND	Mig1Site	Saccharomyces cerevisiae	Mig1				BIND	Mig1Site					14871952
40	Snf1_P+_Rds2	N/A	Rds2-{P}	ATP	ADP	YDR477W	Saccharomyces cerevisiae	P+	YPL133C	Saccharomyces cerevisiae	Snf1				P+	Rds2					17875938
41	Rds2_BIND_Rds2Site	N/A	Rds2--Rds2Site	N/A	N/A	YPL133C	Saccharomyces cerevisiae	BIND	Rds2Site	Saccharomyces cerevisiae	Rds2				BIND	Rds2Site					17875938
42	Sip3_ppi_Snf1	N/A	Sip3--Snf1	N/A	N/A	YNL257C	Saccharomyces cerevisiae	ppi	YDR477W	Saccharomyces cerevisiae	Sip3				ppi	Snf1					8127709
43	Snf1_P+_Cat8_[(S562)]	N/A	Cat8_[(S562)]-{P}	ATP	ADP	YDR477W	Saccharomyces cerevisiae	P+	YMR280C	Saccharomyces cerevisiae	Snf1				P+	Cat8			S562		15121831
44	Rsp5_Ub+_Rod1_[(UbSite)]	N/A	Rod1_[(UbSite)]-{Ub}	Ubiquitin, ATP	ADP, Pi	YER125W	Saccharomyces cerevisiae	Ub+	YOR018W	Saccharomyces cerevisiae	Rsp5				Ub+	Rod1			UbSite		22249293
45	Snf1_P+_Rod1	N/A	Rod1-{P}	ATP	ADP	YDR477W	Saccharomyces cerevisiae	P+	YOR018W	Saccharomyces cerevisiae	Snf1				P+	Rod1					22249293
46	Glc7_P-_Rod1	Rod1-{P}	N/A	N/A	Pi	YER133W	Saccharomyces cerevisiae	P-	YOR018W	Saccharomyces cerevisiae	Glc7				P-	Rod1					22249293
47	Gcn5_ppi_Snf1	N/A	Gcn5--Snf1	N/A	N/A	YGR252W	Saccharomyces cerevisiae	ppi	YDR477W	Saccharomyces cerevisiae	Gcn5				ppi	Snf1					16287868
48	Ctk1_ppi_Snf1	N/A	Ctk1--Snf1	N/A	N/A	YKL139W	Saccharomyces cerevisiae	ppi	YDR477W	Saccharomyces cerevisiae	Ctk1				ppi	Snf1					16182287
49	Snf1_P+_Pfk27	N/A	Pfk27-{P}	ATP	ADP	YDR477W	Saccharomyces cerevisiae	P+	YOL136C	Saccharomyces cerevisiae	Snf1				P+	Pfk27					17828247
50	Snf1_P+_Hcm1	N/A	Hcm1-{P}	ATP	ADP	YDR477W	Saccharomyces cerevisiae	P+	YCR065W	Saccharomyces cerevisiae	Snf1				P+	Hcm1					23481038
51	Nrg1_ppi_Snf1	N/A	Nrg1--Snf1	N/A	N/A	YDR043C	Saccharomyces cerevisiae	ppi	YDR477W	Saccharomyces cerevisiae	Nrg1				ppi	Snf1					11404322
52	Nrg2_ppi_Snf1	N/A	Nrg2--Snf1	N/A	N/A	YBR066C	Saccharomyces cerevisiae	ppi	YDR477W	Saccharomyces cerevisiae	Nrg2				ppi	Snf1					11404322
53	NPC_NIMP_Hxk2	Hxk2-{Cytoplasm}	Hxk2-{Nucleus}	N/A	N/A	NPC	Saccharomyces cerevisiae	NIMP	YGL253W	Saccharomyces cerevisiae	NPC				NIMP	Hxk2					9563516
54	Mms21_SUM+_Snf1	N/A	Snf1-{SUMO}	?	?	YEL019C	Saccharomyces cerevisiae	SUM+	YDR477W	Saccharomyces cerevisiae	Mms21				SUM+	Snf1					15326169
55	Slx5_Ub+_Snf1_[(UbSite)]	N/A	Snf1_[(UbSite)]-{Ub}	Ubiquitin, ATP	ADP, Pi	YDL013W	Saccharomyces cerevisiae	Ub+	YDR477W	Saccharomyces cerevisiae	Slx5				Ub+	Snf1			UbSite		24108357
56	Ubp8_Ub-_Snf1_[(UbSite)]	Snf1_[(UbSite)]-{Ub}	N/A	N/A	Ubiquitin	YMR223W	Saccharomyces cerevisiae	Ub-	YDR477W	Saccharomyces cerevisiae	Ubp8				Ub-	Snf1			UbSite		21628526
57	Snf1_P+_Reg1	N/A	Reg1-{P}	ATP	ADP	YDR477W	Saccharomyces cerevisiae	P+	YDR028C	Saccharomyces cerevisiae	Snf1				P+	Reg1					10454550
58	Cyc8_ppi_Mig1	N/A	Cyc8--Mig1	N/A	N/A	YBR112C	Saccharomyces cerevisiae	ppi	YGL035C	Saccharomyces cerevisiae	Cyc8				ppi	Mig1					7724528
59	Snf1_P+_Gln3	N/A	Gln3-{P}	ATP	ADP	YDR477W	Saccharomyces cerevisiae	P+	YER040W	Saccharomyces cerevisiae	Snf1				P+	Gln3					11809814
60	Gln3_BIND_GATASite	N/A	Gln3--GATASite	N/A	N/A	YER040W	Saccharomyces cerevisiae	BIND	GATASite	Saccharomyces cerevisiae	Gln3				BIND	GATASite					11809814
61	Glc7_ppi_Shp1	N/A	Glc7--Shp1	N/A	N/A	YER133W	Saccharomyces cerevisiae	ppi	YBL058W	Saccharomyces cerevisiae	Glc7				ppi	Shp1					22290422
62	NPC_NEXP_Hxk2	Hxk2-{Nucleus}	Hxk2-{Cytoplasm}	N/A	N/A	NPC	Saccharomyces cerevisiae	NEXP	YGL253W	Saccharomyces cerevisiae	NPC				NEXP	Hxk2					23066030
63	Snf1_P+_Msn2_[(S582)]	N/A	Msn2_[(S582)]-{P}	ATP	ADP	YDR477W	Saccharomyces cerevisiae	P+	YMR037C	Saccharomyces cerevisiae	Snf1				P+	Msn2			S582		16281053
64	NPC_NIMP_Gln3	Gln3-{Cytoplasm}	Gln3-{Nucleus}	N/A	N/A	NPC	Saccharomyces cerevisiae	NIMP	YER040W	Saccharomyces cerevisiae	NPC				NIMP	Gln3					17439949
65	NPC_NEXP_Gln3	Gln3-{Nucleus}	Gln3-{Cytoplasm}	N/A	N/A	NPC	Saccharomyces cerevisiae	NEXP	YER040W	Saccharomyces cerevisiae	NPC				NEXP	Gln3					17439949
66	Gln3_ppi_Ure2	N/A	Gln3--Ure2	N/A	N/A	YER040W	Saccharomyces cerevisiae	ppi	YNL229C	Saccharomyces cerevisiae	Gln3				ppi	Ure2					23184930
67	Gcn5_Ace+_Histone3	N/A	Histone3-{Ace}	?	?	YGR252W	Saccharomyces cerevisiae	Ace+	Histone3	Saccharomyces cerevisiae	Gcn5				Ace+	Histone3					9606197
68	Ulp1_SUM-_Snf1	Snf1-{SUMO}	N/A	?	?	YPL020C	Saccharomyces cerevisiae	SUM-	YDR477W	Saccharomyces cerevisiae	Ulp1				SUM-	Snf1					24108357
69	Snf1_P+_Psk1	N/A	Psk1-{P}	ATP	ADP	YDR477W	Saccharomyces cerevisiae	P+	YAL017W	Saccharomyces cerevisiae	Snf1				P+	Psk1					25428989
70	Snf1_P+_Acc1	N/A	Acc1-{P}	ATP	ADP	YDR477W	Saccharomyces cerevisiae	P+	YNR016C	Saccharomyces cerevisiae	Snf1				P+	Acc1					24803522
71	Tda1_P+_Hxk2_[(S14)]	N/A	Hxk2_[(S14)]-{P}	ATP	ADP	Tda1	Saccharomyces cerevisiae	P+	YGL253W	Saccharomyces cerevisiae	Tda1				P+	Hxk2			S14		25593311

## Sheet: (II) Metabolic reaction list
To be implemented

## Sheet: (III) Contingency list
ContingencyID	Target	Contingency	Modifier	PubMedIdentifier(s)	Quality	Comment
1	Hxk2_P+_Glucose	!	Glucose-{Cytoplasm}	20815814
2	<Glc7Reg12>	OR	Glc7--Reg1	20170726, 8846786, 10648618
3	<Glc7Reg12>	OR	Glc7--Reg2	8649403
4	Glc7_P-_Snf1_[(T210)]	!	<Glc7Reg12>	17991748
5	Glc7_P-_Rod1	!	<Glc7Reg12>	22249293
6	Snf1_[ID]_ppi_Snf4	!	Snf1_[(T210)]-{P}	16847059, 2481228, 8985180, 9600950, 14516753
7	Sip1_ppi_Snf1	!	Snf1_[ID]--Snf4	9121458, 17851534
8	Sip2_ppi_Snf1	!	Snf1_[ID]--Snf4	9121458, 17851534
9	Gal83_ppi_Snf1	!	Snf1_[ID]--Snf4	9121458, 17851534
10	NPC_NIMP_Snf1	!	Gal83--Snf1	12562756, 14966266
11	Snf1_P+_Sip4	!	<SNF1Nucleus>	8628258, 9111319, 15121831
12	Sip4_BIND_CSRE	!	Sip4-{P}	8628258, 9111319, 15121831
13	Cat8_BIND_CSRE	!	Cat8_[(S562)]-{P}	8628258, 9111319, 15121831
14	Snf1_P+_Mig1	!	<SNF1Nucleus>	10403407, 9832517, 17178716
15	Snf1_P+_Hsf1	!	<SNF1Nucleus>	7969152
16	Glc7_P-_Msn2_[(PKASite)]	!	<Glc7Reg12>	16281053
17	Msn2_BIND_STRE	!	Msn2-{Nucleus}	16281053
18	Snf1_P+_Histone3	!	<SNF1Nucleus>	16287868, 11498592, 15719021
19	Glc7_P-_Snf1_[(T210)]	x	[NaCl]	17438333
20	Glc7_P-_Snf1_[(T210)]	x	[alkalinepH]	17438333
21	NPC_NEXP_Mig1	!	Mig1-{P}	10403407, 9832517, 17178716
22	Snf1_P+_Mig1	x	Hxk2--Mig1_[(S311)]	20815814
23	Snf1_P+_Sip4	!	Gal83--Sip4	10581241
24	Snf1_ppi_Std1	!	<SNF1Nucleus>	12618390
25	Nrg1_BIND_Nrg1Site	x	Nrg1--Snf1	12024013
26	Nrg2_BIND_Nrg2Site	x	Nrg2--Snf1	12024013
27	Snf1_P+_Gal83_[(Snf1Site)]	!	<SNF1Cytosol>	2805289
28	Snf1_P+_Sip1_[(Snf1Site)]	!	<SNF1Cytosol>	2805289
29	Snf1_P+_Sip2_[(Snf1Site)]	!	<SNF1Cytosol>	2805289
30	CKII_P+_Gal83_[(CKIISite)]	!	<SNF1Cytosol>	2805289
31	Snf1_P+_Rds2	!	<SNF1Nucleus>	17875938
32	Rds2_BIND_Rds2Site	!	Rds2-{P}	17875938
33	Snf1_P+_Rod1	!	<SNF1Cytosol>	2557546
34	Rsp5_Ub+_Rod1_[(UbSite)]	x	Rod1-{P}	22249293
35	Snf1_P+_Pfk27	!	<SNF1Cytosol>	2557546
36	Snf1_P+_Hcm1	!	<SNF1Nucleus>	2557546
37	Sip3_ppi_Snf1	!	<SNF1Nucleus>	8127709
38	Nrg1_ppi_Snf1	!	<SNF1Nucleus>	11404322, 8322516
39	Nrg2_ppi_Snf1	!	<SNF1Nucleus>	11404322
40	Gcn5_ppi_Snf1	!	<SNF1Nucleus>	11498592
41	Snf1_P+_Cat8_[(S562)]	!	<SNF1Nucleus>	15121831
42	Glc7_ppi_Reg2	x	Glc7--Reg1	17991748
43	Glc7_ppi_Reg1	x	Glc7--Reg2	8649403
44	Mig1_BIND_Mig1Site	!	Mig1-{Nucleus}	9774644
45	<SNF1Core>	AND	Snf1_[(T210)]-{P}	16847059, 2481228, 8985180, 9600950, 14516753
46	<SNF1Core>	AND	Snf1_[ID]--Snf4	16847059, 2481228, 8985180, 9600950, 14516753
47	<SNF1AlphaGamma>	OR	Sip1--Snf1	9121458, 17851534
48	<SNF1AlphaGamma>	OR	Sip2--Snf1	9121458, 17851534
49	<SNF1AlphaGamma>	OR	Gal83--Snf1	9121458, 17851534
50	<SNF1Cytosol>	AND	<SNF1Core>	9121458, 17851534, 16847059, 2481228, 8985180, 9600950, 14516753
51	<SNF1Cytosol>	AND	<SNF1AlphaGamma>	9121458, 17851534, 16847059, 2481228, 8985180, 9600950, 14516753
52	<SNF1Vacuole>	AND	<SNF1Core>	9121458, 17851534, 16847059, 2481228, 8985180, 9600950, 14516753
53	<SNF1Vacuole>	AND	Sip1--Snf1	9121458, 17851534, 16847059, 2481228, 8985180, 9600950, 14516753
54	<SNF1Nucleus>	AND	<SNF1Core>	9121458, 17851534, 16847059, 2481228, 8985180, 9600950, 14516753
55	<SNF1Nucleus>	AND	Snf1-{Nucleus}	9121458, 17851534, 16847059, 2481228, 8985180, 9600950, 14516753
56	<SNF1Nucleus>	AND	Gal83--Snf1	9121458, 17851534, 16847059, 2481228, 8985180, 9600950, 14516753
57	Sip1_ppi_Snf1	x	Sip2--Snf1	9121458, 17851534
58	Sip1_ppi_Snf1	x	Gal83--Snf1	9121458, 17851534
59	Sip2_ppi_Snf1	x	Sip1--Snf1	9121458, 17851534
60	Sip2_ppi_Snf1	x	Gal83--Snf1	9121458, 17851534
61	Gal83_ppi_Snf1	x	Sip1--Snf1	9121458, 17851534
62	Gal83_ppi_Snf1	x	Sip2--Snf1	9121458, 17851534
63	Hxk2_ppi_Mig1_[(S311)]	!	Hxk2-{Nucleus}	20815814
64	Ctk1_ppi_Snf1	!	<SNF1Nucleus>	16182287, 7961723
65	NPC_NEXP_Msn2	!	Msn2_[(PKASite)]-{P}	10974099
66	Hxk2_ppi_Mig1_[(S311)]	!	Mig1-{Nucleus}	18022394
67	Slx5_Ub+_Snf1_[(UbSite)]	!	Snf1-{SUMO}	24108357
68	Sak1_[PD]_P+_Snf1_[(T210)]	x	Snf1-{SUMO}	24108357
69	Elm1_P+_Snf1_[(T210)]	x	Snf1-{SUMO}	24108357
70	Tos3_P+_Snf1_[(T210)]	x	Snf1-{SUMO}	24108357
71	Snf1_P+_Reg1	!	<SNF1Cytosol>	10454550
72	Cyc8_ppi_Mig1	!	Mig1-{Nucleus}	7724528, 9730278
73	Gln3_BIND_GATASite	!	Gln3-{Nucleus}	11809814
74	Glc7_P-_Snf1_[(T210)]	!	Glc7--Shp1	22290422
75	Snf1_P+_Gln3	!	<SNF1Cytosol>	11809814
76	Glc7_P-_Hxk2	!	Glc7--Shp1	22290422, 23066030
77	NPC_NEXP_Hxk2	!	Hxk2_[(S14)]-{P}	23066030
78	Snf1_P+_Msn2_[(S582)]	!	<SNF1Nucleus>	16281053
79	NPC_NEXP_Snf1	x	Gal83--Snf1	16847059, 2481228, 8985180, 9600950, 14516753
80	<Mig1TranscriptionComplex>	AND	Cyc8--Mig1	7724528
81	<Mig1TranscriptionComplex>	AND	Mig1--Mig1Site	14871952
82	[Mig1Transcription]	x	<Mig1TranscriptionComplex>	9774644
83	[STRETranscription]	!	Msn2--STRE	12093809
84	[Rds2Transcription]	!	Rds2--Rds2Site	17875938
85	[Nrg1Transcription]	x	Nrg1--Nrg1Site	16278455
86	[Nrg2Transcription]	x	Nrg2--Nrg2Site	16278455
87	[CSRETranscription]	!	Sip4--CSRE	10581241
88	[CSRETranscription]	!	Cat8--CSRE	22306658
89	[GATATranscription]	!	Gln3--GATASite	9045801
90	[Snf1Degradation]	!	Snf1_[(UbSite)]-{Ub}	24108357
91	[Rod1Degradation]	!	Rod1_[(UbSite)]-{Ub}	22249293
92	NPC_NIMP_Gln3	x	Gln3-{P}	11809814
93	Gln3_ppi_Ure2	x	[NitrogenStress]	11809814
94	Snf1_P+_Gln3	!	Gln3--Ure2	11809814
95	Gcn5_Ace+_Histone3	!	Gcn5--Snf1	9606197
96	NPC_NIMP_Hxk2	x	Hxk2_[(S14)]-{P}	23066030
97	NPC_NEXP_Hxk2	!	Hxk2_[(S14)]-{P}	23066030
98	Gal83_ppi_Sip4	!	<SNF1Nucleus>	11486018
99	Snf1_P+_Hxk2_[(S14)]	!	<SNF1Cytosol>	23066030
100	NPC_NIMP_Msn2	x	Msn2_[(PKASite)]-{P}	16281053
101	Glc7_P-_Snf1_[(T210)]	x	[NitrogenStress]	16980405
102	NPC_NIMP_Gln3	x	Gln3--Ure2	23184930
103	Snf1_P+_Psk1	!	<SNF1Cytosol>	25428989
104	Snf1_P+_Acc1	!	<SNF1Cytosol>	24803522
105	Tda1_P+_Hxk2_[(S14)]	!	<SNF1Cytosol>	25593311

## Sheet: (IV) Reaction definition
Reaction	CategoryType	Category	SubclassID	Subclass	Modifier or Boundary	ReactionTypeID	ReactionType	ReactionName	Reversibility	Directionality	SourceState[Component]	SourceState[Modification]	ProductState[Component]	ProductState[Modification]	coSubstrate(s)	coProduct(s)	Comments
P+	1	Covalent Modification	1.1	(De)Phosphorylation	P	1.1.1	P+	phosphorylation	irreversible	unidirectional	N/A	N/A	ComponentB	-{P}	ATP	ADP
P-	1	Covalent Modification	1.1	(De)Phosphorylation	P	1.1.2	P-	dephosphorylation	irreversible	unidirectional	ComponentB	-{P}	N/A	N/A	N/A	Pi
AP	1	Covalent Modification	1.1	(De)Phosphorylation	P	1.1.3	AP	Autophosphorylation	irreversible	unidirectional	N/A	N/A	ComponentB	-{P}	ATP	ADP
PT	1	Covalent Modification	1.1	(De)Phosphorylation	P	1.1.4	PT	Phosphotransfer	reversible	bidirectional	ComponentA	-{P}	ComponentB	-{P}	N/A	N/A
GEF	1	Covalent Modification	1.2	GTP/GDP hydrolysis/exchange	P	1.2.1	GEF	Guanine Nucleotide Exchange	irreversible	unidirectional	N/A	N/A	ComponentB	-{P}	GTP	GDP	*G-proteins are assumed to bind GDP in their "basic" state. Exchange to GTP is denoted with the additional -{Pi}, which constitute the difference between the nucleotides.
GAP	1	Covalent Modification	1.2	GTP/GDP hydrolysis/exchange	P	1.2.2	GAP	GTPase Activation	irreversible	unidirectional	ComponentB	-{P}	N/A	N/A	N/A	Pi	*G-proteins are assumed to bind GDP in their "basic" state. Exchange to GTP is denoted with the additional -{Pi}, which constitute the difference between the nucleotides.
Ub+	1	Covalent Modification	1.3	(De)Ubiquitination	Ub	1.3.1	Ub+	Ubiquitination	irreversible	unidirectional	N/A	N/A	ComponentB	-{Ub}	Ubiquitin, ATP	ADP, Pi
Ub-	1	Covalent Modification	1.3	(De)Ubiquitination	Ub	1.3.2	Ub-	Deubiquitination	irreversible	unidirectional	ComponentB	-{Ub}	N/A	N/A	N/A	Ubiquitin
CUT	1	Covalent Modification	1.4	Proteolytic processing	Truncated	1.4	CUT	Proteolytic cleaveage	irreversible	unidirectional	N/A	N/A	ComponentB	-{Truncated}	N/A	N/A
SUM+	1	Covalent Modification	1.5	(De)SUMOylation	SUMO	1,5,1	SUM+	SUMOylation	irreversible	unidirectional	N/A	N/A	ComponentB	-{SUMO}	?	?
SUM-	1	Covalent Modification	1.5	(De)SUMOylation	SUMO	1,5,2	SUM-	deSUMOylation	irreversible	unidirectional	ComponentB	-{SUMO}	N/A	N/A	?	?
Ace+	1	Covalent Modification	1.6	Acetylaton	A	1.6	Ace+	Acetylation	irreversible	unidirectional	N/A	N/A	ComponentB	-{Ace}	?	?
ppi	2	Association	2.1	ppi	N/A	2.1.1	ppi	protein-protein interaction	reversible	nondirectional	N/A	N/A	ComponentA	--ComponentB	N/A	N/A
ipi	2	Association	2.1	ipi		2.1.2	ipi	intra-protein interaction	reversible	nondirectional	N/A	N/A	ComponentA	--ComponentB	N/A	N/A	*Self interaction
i	2	Association	2.2	i	N/A	2.2	i	interaction (non-proteins)	reversible	nondirectional	N/A	N/A	ComponentA	--ComponentB	N/A	N/A
BIND	2	Association	2.3	BIND	N/A	2.3	BIND	Binding to DNA	reversible	nondirectional	N/A	N/A	ComponentA	--ComponentB	N/A	N/A
TRSC	3	Synthesis/Degradation	3.1	TRSC	N/A	3.1	TRSC	Transcription	irreversible	unidirectional	N/A	N/A	ComponentB-mRNA	N/A	NTP	?
TRSL	3	Synthesis/Degradation	3.2	TRSL	N/A	3.2	TRSL	Translation	irreversible	unidirectional	N/A	N/A	ComponentB	N/A	AA, ATP	?
DEG	3	Synthesis/Degradation	3.3	DEG	N/A	3.3	DEG	Degradation	irreversible	unidirectional	ComponentB	N/A	N/A	N/A	?	?
NIMP	4	Relocalisation	4.1	Protein Translocation	Cytoplasm, Nucleus	4.1.1	NIMP	Nuclear import	irreversible	unidirectional	ComponentB	-{Cytoplasm}	ComponentB	-{Nucleus}	N/A	N/A
NEXP	4	Relocalisation	4.1	Protein Translocation	Nucleus, Cytoplasm	4.1.2	NEXP	Nuclear export	irreversible	unidirectional	ComponentB	-{Nucleus}	ComponentB	-{Cytoplasm}	N/A	N/A
TrnsComCom	4	Relocalisation	4.2	Active transport	CompartmentA, CompartmentB		TrnsComCom		irreversible	unidirectional	ComponentB	-{CompartmentA}	ComponentB	-{CompartmentB}	?	?	Template active transport
TrnsCytExt	4	Relocalisation	4.2	Active transport	Cytoplasm, Extracellular	4.2.1	TrnsCytExt	Plasma membrane Cyt-˃Ext ATPase pump	irreversible	unidirectional	ComponentB	-{Cytoplasm}	ComponentB	-{Extracellular}	ATP	ADP, Pi
TrnsCytVac	4	Relocalisation	4.2	Active transport	Cytoplasm, Vacuole	4.2.2	TrnsCytVac	Vacuolar Cyt-˃Vac ATPase pump	irreversible	unidirectional	ComponentB	-{Cytoplasm}	ComponentB	-{Vacuole}	ATP	ADP, Pi
SymComCom	4	Relocalisation	4.3	Symport	CompartmentA, CompartmentB		SymComCom		reversible	unidirectional	ComponentB, ComponentB	-{CompartmentA}, -{CompartmentA}	ComponentB, ComponentB	-{CompartmentB}, -{CompartmentB}	N/A	N/A	Template symport	To be implemented
SymExtCyt	4	Relocalisation	4.3	Symport	Extracellular, Cytoplasm	4.3.1	SymExtCyt	Plasma membrane symporter	reversible	unidirectional	ComponentB, ComponentB	-{Extracellular}, -{Extracellular}	ComponentB, ComponentB	-{Cytoplasm}, -{Cytoplasm}	N/A	N/A		To be implemented
SymCytVac	4	Relocalisation	4.3	Symport	Cytoplasm, Vacuole	4.3.2	SymCytVac	Vacuolar membrane symporter	reversible	unidirectional	ComponentB, ComponentB	-{Cytoplasm}, -{Cytoplasm}	ComponentB, ComponentB	-{Vacuole}, -{Vacuole}	N/A	N/A		To be implemented
SymCytMit	4	Relocalisation	4.3	Symport	Cytoplasm, Mitochondria	4.3.3	SymCytMit	Mitochondrial membrane symporter	reversible	unidirectional	ComponentB, ComponentB	-{Cytoplasm}, -{Cytoplasm}	ComponentB, ComponentB	-{Mitochondria}, -{Mitochondria}	N/A	N/A		To be implemented
SymCytEnd	4	Relocalisation	4.3	Symport	Cytoplasm, Endosome	4.3.4	SymCytEnd	Endosomal membrane symporter	reversible	unidirectional	ComponentB, ComponentB	-{Cytoplasm}, -{Cytoplasm}	ComponentB, ComponentB	-{Endosome}, -{Endosome}	N/A	N/A		To be implemented
APComCom	4	Relocalisation	4.4	Antiport	CompartmentA, CompartmentB		APComCom		reversible	unidirectional	ComponentB, ComponentB	-{CompartmentA}, -{CompartmentB}	ComponentB, ComponentB	-{CompartmentB}, -{CompartmentA}	N/A	N/A	Template antiport	To be implemented
FDExtCyt	4	Relocalisation	4.5	Facilitated diffusion	Extracellular, Cytoplasm	4.4.1	FDExtCyt	Plasma membrane antiporter	reversible	unidirectional	ComponentB	-{Extracellular}	ComponentB	-{Cytoplasm}	N/A	N/A
FDCytVac	4	Relocalisation	4.5	Facilitated diffusion	Cytoplasm, Vacuole	4.4.2	FDCytVac	Vacuolar membrane antiporter	reversible	unidirectional	ComponentB	-{Cytoplasm}	ComponentB	-{Vacuole}	N/A	N/A
FDCytMit	4	Relocalisation	4.5	Facilitated diffusion	Cytoplasm, Mitochondria	4.4.3	FDCytMit	Mitochondrial membrane antiporter	reversible	unidirectional	ComponentB	-{Cytoplasm}	ComponentB	-{Mitochondria}	N/A	N/A
FDCytEnd	4	Relocalisation	4.5	Facilitated diffusion	Cytoplasm, Endosome	4.4.4	FDCytEnd	Endosomal membrane antiporter	reversible	unidirectional	ComponentB	-{Cytoplasm}	ComponentB	-{Endosome}	N/A	N/A
FDComCom	4	Relocalisation	4.5	Facilitated diffusion	CompartmentA, CompartmentB		FDComCom		reversible	unidirectional	ComponentB	-{CompartmentA}	ComponentB	-{CompartmentB}	N/A	N/A	Template facilitated diffusion
FDExtCyt	4	Relocalisation	4.5	Facilitated diffusion	Extracellular, Cytoplasm	4.5.1	FDExtCyt	Plasma membrane channel	reversible	unidirectional	ComponentB	-{Extracellular}	ComponentB	-{Cytoplasm}	N/A	N/A
FDCytVac	4	Relocalisation	4.5	Facilitated diffusion	Cytoplasm, Vacuole	4.5.2	FDCytVac	Vacuolar membrane channel	reversible	unidirectional	ComponentB	-{Cytoplasm}	ComponentB	-{Vacuole}	N/A	N/A
FDCytMit	4	Relocalisation	4.5	Facilitated diffusion	Cytoplasm, Mitochondria	4.5.3	FDCytMit	Mitochondrial membrane channel	reversible	unidirectional	ComponentB	-{Cytoplasm}	ComponentB	-{Mitochondria}	N/A	N/A
FDCytEnd	4	Relocalisation	4.5	Facilitated diffusion	Cytoplasm, Endosome	4.5.4	FDCytEnd	Endosomal membrane channel	reversible	unidirectional	ComponentB	-{Cytoplasm}	ComponentB	-{Endosome}	N/A	N/A
M	5	Metabolic conversion	?	?	N/A	5	M	?	?	unidirectional	Substrates[List]	N/A	Products[List]	N/A	?	?		To be implemented
Mrev	5	Metabolic conversion	5.1	Reversible	N/A	5.1	Mrev	Reversible	revereible	unidirectional	Substrates[List]	N/A	Products[List]	N/A	?	?		To be implemented
Mirrev	5	Metabolic conversion	5.2	Irreversible	N/A	5.2	Mirrev	Irreversible	irreversible	unidirectional	Substrates[List]	N/A	Products[List]	N/A	?	?		To be implemented
Genetic evidence only (g_) or mapped from review paper (r_):
g_ppi	2	Association	2.1	ppi	N/A	2.1.1	ppi	protein-protein interaction	reversible	nondirectional	N/A	N/A	ComponentA	--ComponentB	N/A	N/A	0
g_P+	1	Covalent Modification	1.1	(De)Phosphorylation	P	1.1.1	P+	phosphorylation	irreversible	unidirectional	N/A	N/A	ComponentB	-{P}	ATP	ADP	0
g_P-	1	Covalent Modification	1.1	(De)Phosphorylation	P	1.1.2	P-	dephosphorylation	irreversible	unidirectional	ComponentB	-{P}	N/A	N/A	N/A	Pi	0
g_CUT	1	Covalent Modification	1.4	Proteolytic processing	Truncated	1.4	CUT	Proteolytic cleaveage	irreversible	unidirectional	N/A	N/A	ComponentB	-{Truncated}	N/A	N/A	0
g_GEF	1	Covalent Modification	1.2	GTP/GDP hydrolysis/exchange	P	1.2.1	GEF	Guanine Nucleotide Exchange	irreversible	unidirectional	N/A	N/A	ComponentB	-{P}	GTP	GDP	*G-proteins are assumed to bind GDP in their "basic" state. Exchange to GTP is denoted with the additional -{Pi}, which constitute the difference between the nucleotides.

## Sheet: (V) Contingency Definitions
	Contingency
Contingencies:	!	Absolutely required
	K+	Positive effector
	0	No effect
	K-	Negative effector
	x	Absolutely inhibitory
	?	Unknown
Boolean operators:	AND	Used when several states are required for a certain effect (Intersection of states)
	OR	Used when severak states can give an effect individually (Union of states)

## Sheet: (VI) ORF IDs S. cerevisiae
YAL001C	TFC3	YAL001C	Tfc3
YAL002W	VPS8	YAL002W	Vps8
YAL003W	EFB1	YAL003W	Efb1
YAL004W		YAL004W	YAL004W
YAL005C	SSA1	YAL005C	Ssa1
YAL007C	ERP2	YAL007C	Erp2
YAL008W	FUN14	YAL008W	Fun14
YAL009W	SPO7	YAL009W	Spo7
YAL010C	MDM10	YAL010C	Mdm10
YAL011W	SWC3	YAL011W	Swc3
YAL012W	CYS3	YAL012W	Cys3
YAL013W	DEP1	YAL013W	Dep1
YAL014C	SYN8	YAL014C	Syn8
YAL015C	NTG1	YAL015C	Ntg1
YAL016C-A		YAL016C-A	YAL016C-A
YAL016C-B		YAL016C-B	YAL016C-B
YAL016W	TPD3	YAL016W	Tpd3
YAL017W	PSK1	YAL017W	Psk1
YAL018C		YAL018C	YAL018C
YAL019W	FUN30	YAL019W	Fun30
YAL019W-A		YAL019W-A	YAL019W-A
YAL020C	ATS1	YAL020C	Ats1
YAL021C	CCR4	YAL021C	Ccr4
YAL022C	FUN26	YAL022C	Fun26
YAL023C	PMT2	YAL023C	Pmt2
YAL024C	LTE1	YAL024C	Lte1
YAL025C	MAK16	YAL025C	Mak16
YAL026C	DRS2	YAL026C	Drs2
YAL026C-A		YAL026C-A	YAL026C-A
YAL027W	SAW1	YAL027W	Saw1
YAL028W	FRT2	YAL028W	Frt2
YAL029C	MYO4	YAL029C	Myo4
YAL030W	SNC1	YAL030W	Snc1
YAL031C	GIP4	YAL031C	Gip4
YAL031W-A		YAL031W-A	YAL031W-A
YAL032C	PRP45	YAL032C	Prp45
YAL033W	POP5	YAL033W	Pop5
YAL034C	FUN19	YAL034C	Fun19
YAL034C-B		YAL034C-B	YAL034C-B
YAL034W-A	MTW1	YAL034W-A	Mtw1
YAL035W	FUN12	YAL035W	Fun12
YAL036C	RBG1	YAL036C	Rbg1
YAL037C-A		YAL037C-A	YAL037C-A
YAL037C-B		YAL037C-B	YAL037C-B
YAL037W		YAL037W	YAL037W
YAL038W	CDC19	YAL038W	Cdc19
YAL039C	CYC3	YAL039C	Cyc3
YAL040C	CLN3	YAL040C	Cln3
YAL041W	CDC24	YAL041W	Cdc24
YAL042C-A		YAL042C-A	YAL042C-A
YAL042W	ERV46	YAL042W	Erv46
YAL043C	PTA1	YAL043C	Pta1
YAL044C	GCV3	YAL044C	Gcv3
YAL044W-A		YAL044W-A	YAL044W-A
YAL045C		YAL045C	YAL045C
YAL046C	AIM1	YAL046C	Aim1
YAL047C	SPC72	YAL047C	Spc72
YAL047W-A		YAL047W-A	YAL047W-A
YAL048C	GEM1	YAL048C	Gem1
YAL049C	AIM2	YAL049C	Aim2
YAL051W	OAF1	YAL051W	Oaf1
YAL053W	FLC2	YAL053W	Flc2
YAL054C	ACS1	YAL054C	Acs1
YAL055W	PEX22	YAL055W	Pex22
YAL056C-A		YAL056C-A	YAL056C-A
YAL056W	GPB2	YAL056W	Gpb2
YAL058W	CNE1	YAL058W	Cne1
YAL059C-A		YAL059C-A	YAL059C-A
YAL059W	ECM1	YAL059W	Ecm1
YAL060W	BDH1	YAL060W	Bdh1
YAL061W	BDH2	YAL061W	Bdh2
YAL062W	GDH3	YAL062W	Gdh3
YAL063C	FLO9	YAL063C	Flo9
YAL063C-A		YAL063C-A	YAL063C-A
YAL064C-A		YAL064C-A	YAL064C-A
YAL064W		YAL064W	YAL064W
YAL064W-B		YAL064W-B	YAL064W-B
YAL065C		YAL065C	YAL065C
YAL066W		YAL066W	YAL066W
YAL067C	SEO1	YAL067C	Seo1
YAL067W-A		YAL067W-A	YAL067W-A
YAL068C	PAU8	YAL068C	Pau8
YAL068W-A		YAL068W-A	YAL068W-A
YAL069W		YAL069W	YAL069W
YALCdelta2		YALCdelta2	YALCdelta2
YALWdelta1		YALWdelta1	YALWdelta1
YAR002C-A	ERP1	YAR002C-A	Erp1
YAR002W	NUP60	YAR002W	Nup60
YAR003W	SWD1	YAR003W	Swd1
YAR007C	RFA1	YAR007C	Rfa1
YAR008W	SEN34	YAR008W	Sen34
YAR009C		YAR009C	YAR009C
YAR010C		YAR010C	YAR010C
YAR014C	BUD14	YAR014C	Bud14
YAR015W	ADE1	YAR015W	Ade1
YAR018C	KIN3	YAR018C	Kin3
YAR019C	CDC15	YAR019C	Cdc15
YAR019W-A		YAR019W-A	YAR019W-A
YAR020C	PAU7	YAR020C	Pau7
YAR023C		YAR023C	YAR023C
YAR027W	UIP3	YAR027W	Uip3
YAR028W		YAR028W	YAR028W
YAR029W		YAR029W	YAR029W
YAR030C		YAR030C	YAR030C
YAR031W	PRM9	YAR031W	Prm9
YAR033W	MST28	YAR033W	Mst28
YAR035C-A		YAR035C-A	YAR035C-A
YAR035W	YAT1	YAR035W	Yat1
YAR042W	SWH1	YAR042W	Swh1
YAR047C		YAR047C	YAR047C
YAR050W	FLO1	YAR050W	Flo1
YAR053W		YAR053W	YAR053W
YAR060C		YAR060C	YAR060C
YAR061W		YAR061W	YAR061W
YAR062W		YAR062W	YAR062W
YAR064W		YAR064W	YAR064W
YAR066W		YAR066W	YAR066W
YAR068W		YAR068W	YAR068W
YAR069C		YAR069C	YAR069C
YAR069W-A	BIO6	YAR069W-A	Bio6
YAR070C		YAR070C	YAR070C
YAR070W-A	BIO1	YAR070W-A	Bio1
YAR071W	PHO11	YAR071W	Pho11
YAR073W	IMD1	YAR073W	Imd1
YAR075W		YAR075W	YAR075W
YARCdelta3		YARCdelta3	YARCdelta3
YARCdelta4		YARCdelta4	YARCdelta4
YARCdelta5		YARCdelta5	YARCdelta5
YARCdelta8		YARCdelta8	YARCdelta8
YARCTy1-1		YARCTy1-1	YARCTy1-1
YARWdelta6		YARWdelta6	YARWdelta6
YARWdelta7		YARWdelta7	YARWdelta7
YARWsigma1		YARWsigma1	YARWsigma1
YBL001C	ECM15	YBL001C	Ecm15
YBL002W	HTB2	YBL002W	Htb2
YBL003C	HTA2	YBL003C	Hta2
YBL004W	UTP20	YBL004W	Utp20
YBL005W	PDR3	YBL005W	Pdr3
YBL005W-A		YBL005W-A	YBL005W-A
YBL005W-B		YBL005W-B	YBL005W-B
YBL006C	LDB7	YBL006C	Ldb7
YBL006W-A		YBL006W-A	YBL006W-A
YBL007C	SLA1	YBL007C	Sla1
YBL008W	HIR1	YBL008W	Hir1
YBL008W-A		YBL008W-A	YBL008W-A
YBL009W	ALK2	YBL009W	Alk2
YBL010C		YBL010C	YBL010C
YBL011W	SCT1	YBL011W	Sct1
YBL012C		YBL012C	YBL012C
YBL013W	FMT1	YBL013W	Fmt1
YBL014C	RRN6	YBL014C	Rrn6
YBL015W	ACH1	YBL015W	Ach1
YBL016W	FUS3	YBL016W	Fus3
YBL017C	PEP1	YBL017C	Pep1
YBL018C	POP8	YBL018C	Pop8
YBL019W	APN2	YBL019W	Apn2
YBL020W	RFT1	YBL020W	Rft1
YBL021C	HAP3	YBL021C	Hap3
YBL022C	PIM1	YBL022C	Pim1
YBL023C	MCM2	YBL023C	Mcm2
YBL024W	NCL1	YBL024W	Ncl1
YBL025W	RRN10	YBL025W	Rrn10
YBL026W	LSM2	YBL026W	Lsm2
YBL027W	RPL19B	YBL027W	Rpl19B
YBL028C		YBL028C	YBL028C
YBL029C-A		YBL029C-A	YBL029C-A
YBL029W		YBL029W	YBL029W
YBL030C	PET9	YBL030C	Pet9
YBL031W	SHE1	YBL031W	She1
YBL032W	HEK2	YBL032W	Hek2
YBL033C	RIB1	YBL033C	Rib1
YBL034C	STU1	YBL034C	Stu1
YBL035C	POL12	YBL035C	Pol12
YBL036C		YBL036C	YBL036C
YBL037W	APL3	YBL037W	Apl3
YBL038W	MRPL16	YBL038W	Mrpl16
YBL039C	URA7	YBL039C	Ura7
YBL039C-A		YBL039C-A	YBL039C-A
YBL039W-B		YBL039W-B	YBL039W-B
YBL040C	ERD2	YBL040C	Erd2
YBL041W	PRE7	YBL041W	Pre7
YBL042C	FUI1	YBL042C	Fui1
YBL043W	ECM13	YBL043W	Ecm13
YBL044W		YBL044W	YBL044W
YBL045C	COR1	YBL045C	Cor1
YBL046W	PSY4	YBL046W	Psy4
YBL047C	EDE1	YBL047C	Ede1
YBL048W	RRT1	YBL048W	Rrt1
YBL049W	MOH1	YBL049W	Moh1
YBL050W	SEC17	YBL050W	Sec17
YBL051C	PIN4	YBL051C	Pin4
YBL052C	SAS3	YBL052C	Sas3
YBL053W		YBL053W	YBL053W
YBL054W	TOD6	YBL054W	Tod6
YBL055C		YBL055C	YBL055C
YBL056W	PTC3	YBL056W	Ptc3
YBL057C	PTH2	YBL057C	Pth2
YBL058W	SHP1	YBL058W	Shp1
YBL059C-A	CMC2	YBL059C-A	Cmc2
YBL059W		YBL059W	YBL059W
YBL060W	YEL1	YBL060W	Yel1
YBL061C	SKT5	YBL061C	Skt5
YBL062W		YBL062W	YBL062W
YBL063W	KIP1	YBL063W	Kip1
YBL064C	PRX1	YBL064C	Prx1
YBL065W		YBL065W	YBL065W
YBL066C	SEF1	YBL066C	Sef1
YBL067C	UBP13	YBL067C	Ubp13
YBL068W	PRS4	YBL068W	Prs4
YBL068W-A		YBL068W-A	YBL068W-A
YBL069W	AST1	YBL069W	Ast1
YBL070C		YBL070C	YBL070C
YBL071C		YBL071C	YBL071C
YBL071C-B		YBL071C-B	YBL071C-B
YBL071W-A	KTI11	YBL071W-A	Kti11
YBL072C	RPS8A	YBL072C	Rps8A
YBL073W		YBL073W	YBL073W
YBL074C	AAR2	YBL074C	Aar2
YBL075C	SSA3	YBL075C	Ssa3
YBL076C	ILS1	YBL076C	Ils1
YBL077W		YBL077W	YBL077W
YBL078C	ATG8	YBL078C	Atg8
YBL079W	NUP170	YBL079W	Nup170
YBL080C	PET112	YBL080C	Pet112
YBL081W		YBL081W	YBL081W
YBL082C	ALG3	YBL082C	Alg3
YBL083C		YBL083C	YBL083C
YBL084C	CDC27	YBL084C	Cdc27
YBL085W	BOI1	YBL085W	Boi1
YBL086C		YBL086C	YBL086C
YBL087C	RPL23A	YBL087C	Rpl23A
YBL088C	TEL1	YBL088C	Tel1
YBL089W	AVT5	YBL089W	Avt5
YBL090W	MRP21	YBL090W	Mrp21
YBL091C	MAP2	YBL091C	Map2
YBL091C-A	SCS22	YBL091C-A	Scs22
YBL092W	RPL32	YBL092W	Rpl32
YBL093C	ROX3	YBL093C	Rox3
YBL094C		YBL094C	YBL094C
YBL095W		YBL095W	YBL095W
YBL096C		YBL096C	YBL096C
YBL097W	BRN1	YBL097W	Brn1
YBL098W	BNA4	YBL098W	Bna4
YBL099W	ATP1	YBL099W	Atp1
YBL100C		YBL100C	YBL100C
YBL100W-A		YBL100W-A	YBL100W-A
YBL100W-B		YBL100W-B	YBL100W-B
YBL100W-C		YBL100W-C	YBL100W-C
YBL101C	ECM21	YBL101C	Ecm21
YBL102W	SFT2	YBL102W	Sft2
YBL103C	RTG3	YBL103C	Rtg3
YBL104C		YBL104C	YBL104C
YBL105C	PKC1	YBL105C	Pkc1
YBL106C	SRO77	YBL106C	Sro77
YBL107C		YBL107C	YBL107C
YBL107W-A		YBL107W-A	YBL107W-A
YBL108C-A	PAU9	YBL108C-A	Pau9
YBL108W		YBL108W	YBL108W
YBL109W		YBL109W	YBL109W
YBL111C		YBL111C	YBL111C
YBL112C		YBL112C	YBL112C
YBL113C		YBL113C	YBL113C
YBL113W-A		YBL113W-A	YBL113W-A
YBLCdelta7		YBLCdelta7	YBLCdelta7
YBLCtau1		YBLCtau1	YBLCtau1
YBLWdelta1		YBLWdelta1	YBLWdelta1
YBLWdelta10		YBLWdelta10	YBLWdelta10
YBLWdelta2		YBLWdelta2	YBLWdelta2
YBLWdelta3		YBLWdelta3	YBLWdelta3
YBLWdelta4		YBLWdelta4	YBLWdelta4
YBLWdelta5		YBLWdelta5	YBLWdelta5
YBLWdelta6		YBLWdelta6	YBLWdelta6
YBLWdelta8		YBLWdelta8	YBLWdelta8
YBLWdelta9		YBLWdelta9	YBLWdelta9
YBLWsigma1		YBLWsigma1	YBLWsigma1
YBLWTy1-1		YBLWTy1-1	YBLWTy1-1
YBLWTy2-1		YBLWTy2-1	YBLWTy2-1
YBR001C	NTH2	YBR001C	Nth2
YBR002C	RER2	YBR002C	Rer2
YBR003W	COQ1	YBR003W	Coq1
YBR004C	GPI18	YBR004C	Gpi18
YBR005W	RCR1	YBR005W	Rcr1
YBR006W	UGA2	YBR006W	Uga2
YBR007C	DSF2	YBR007C	Dsf2
YBR008C	FLR1	YBR008C	Flr1
YBR009C	HHF1	YBR009C	Hhf1
YBR010W	HHT1	YBR010W	Hht1
YBR011C	IPP1	YBR011C	Ipp1
YBR012C		YBR012C	YBR012C
YBR012W-A		YBR012W-A	YBR012W-A
YBR012W-B		YBR012W-B	YBR012W-B
YBR013C		YBR013C	YBR013C
YBR014C	GRX7	YBR014C	Grx7
YBR015C	MNN2	YBR015C	Mnn2
YBR016W		YBR016W	YBR016W
YBR017C	KAP104	YBR017C	Kap104
YBR018C	GAL7	YBR018C	Gal7
YBR019C	GAL10	YBR019C	Gal10
YBR020W	GAL1	YBR020W	Gal1
YBR021W	FUR4	YBR021W	Fur4
YBR022W	POA1	YBR022W	Poa1
YBR023C	CHS3	YBR023C	Chs3
YBR024W	SCO2	YBR024W	Sco2
YBR025C	OLA1	YBR025C	Ola1
YBR026C	ETR1	YBR026C	Etr1
YBR027C		YBR027C	YBR027C
YBR028C		YBR028C	YBR028C
YBR029C	CDS1	YBR029C	Cds1
YBR030W	RKM3	YBR030W	Rkm3
YBR031W	RPL4A	YBR031W	Rpl4A
YBR032W		YBR032W	YBR032W
YBR033W	EDS1	YBR033W	Eds1
YBR034C	HMT1	YBR034C	Hmt1
YBR035C	PDX3	YBR035C	Pdx3
YBR036C	CSG2	YBR036C	Csg2
YBR037C	SCO1	YBR037C	Sco1
YBR038W	CHS2	YBR038W	Chs2
YBR039W	ATP3	YBR039W	Atp3
YBR040W	FIG1	YBR040W	Fig1
YBR041W	FAT1	YBR041W	Fat1
YBR042C	CST26	YBR042C	Cst26
YBR043C	QDR3	YBR043C	Qdr3
YBR044C	TCM62	YBR044C	Tcm62
YBR045C	GIP1	YBR045C	Gip1
YBR046C	ZTA1	YBR046C	Zta1
YBR047W	FMP23	YBR047W	Fmp23
YBR048W	RPS11B	YBR048W	Rps11B
YBR049C	REB1	YBR049C	Reb1
YBR050C	REG2	YBR050C	Reg2
YBR051W		YBR051W	YBR051W
YBR052C	RFS1	YBR052C	Rfs1
YBR053C		YBR053C	YBR053C
YBR054W	YRO2	YBR054W	Yro2
YBR055C	PRP6	YBR055C	Prp6
YBR056C-B		YBR056C-B	YBR056C-B
YBR056W		YBR056W	YBR056W
YBR056W-A		YBR056W-A	YBR056W-A
YBR057C	MUM2	YBR057C	Mum2
YBR058C	UBP14	YBR058C	Ubp14
YBR058C-A	TSC3	YBR058C-A	Tsc3
YBR059C	AKL1	YBR059C	Akl1
YBR060C	ORC2	YBR060C	Orc2
YBR061C	TRM7	YBR061C	Trm7
YBR062C		YBR062C	YBR062C
YBR063C		YBR063C	YBR063C
YBR064W		YBR064W	YBR064W
YBR065C	ECM2	YBR065C	Ecm2
YBR066C	NRG2	YBR066C	Nrg2
YBR067C	TIP1	YBR067C	Tip1
YBR068C	BAP2	YBR068C	Bap2
YBR069C	TAT1	YBR069C	Tat1
YBR070C	ALG14	YBR070C	Alg14
YBR071W		YBR071W	YBR071W
YBR072C-A		YBR072C-A	YBR072C-A
YBR072W	HSP26	YBR072W	Hsp26
YBR073W	RDH54	YBR073W	Rdh54
YBR074W		YBR074W	YBR074W
YBR076C-A		YBR076C-A	YBR076C-A
YBR076W	ECM8	YBR076W	Ecm8
YBR077C	SLM4	YBR077C	Slm4
YBR078W	ECM33	YBR078W	Ecm33
YBR079C	RPG1	YBR079C	Rpg1
YBR080C	SEC18	YBR080C	Sec18
YBR081C	SPT7	YBR081C	Spt7
YBR082C	UBC4	YBR082C	Ubc4
YBR083W	TEC1	YBR083W	Tec1
YBR084C-A	RPL19A	YBR084C-A	Rpl19A
YBR084W	MIS1	YBR084W	Mis1
YBR085C-A		YBR085C-A	YBR085C-A
YBR085W	AAC3	YBR085W	Aac3
YBR086C	IST2	YBR086C	Ist2
YBR087W	RFC5	YBR087W	Rfc5
YBR088C	POL30	YBR088C	Pol30
YBR089C-A	NHP6B	YBR089C-A	Nhp6B
YBR089W		YBR089W	YBR089W
YBR090C		YBR090C	YBR090C
YBR091C	TIM12	YBR091C	Tim12
YBR092C	PHO3	YBR092C	Pho3
YBR093C	PHO5	YBR093C	Pho5
YBR094W	PBY1	YBR094W	Pby1
YBR095C	RXT2	YBR095C	Rxt2
YBR096W		YBR096W	YBR096W
YBR097W	VPS15	YBR097W	Vps15
YBR098W	MMS4	YBR098W	Mms4
YBR099C		YBR099C	YBR099C
YBR101C	FES1	YBR101C	Fes1
YBR102C	EXO84	YBR102C	Exo84
YBR103C-A		YBR103C-A	YBR103C-A
YBR103W	SIF2	YBR103W	Sif2
YBR104W	YMC2	YBR104W	Ymc2
YBR105C	VID24	YBR105C	Vid24
YBR106W	PHO88	YBR106W	Pho88
YBR107C	IML3	YBR107C	Iml3
YBR108W	AIM3	YBR108W	Aim3
YBR109C	CMD1	YBR109C	Cmd1
YBR109W-A		YBR109W-A	YBR109W-A
YBR110W	ALG1	YBR110W	Alg1
YBR111C	YSA1	YBR111C	Ysa1
YBR111W-A	SUS1	YBR111W-A	Sus1
YBR112C	CYC8	YBR112C	Cyc8
YBR113W		YBR113W	YBR113W
YBR114W	RAD16	YBR114W	Rad16
YBR115C	LYS2	YBR115C	Lys2
YBR116C		YBR116C	YBR116C
YBR117C	TKL2	YBR117C	Tkl2
YBR118W	TEF2	YBR118W	Tef2
YBR119W	MUD1	YBR119W	Mud1
YBR120C	CBP6	YBR120C	Cbp6
YBR121C	GRS1	YBR121C	Grs1
YBR121C-A		YBR121C-A	YBR121C-A
YBR122C	MRPL36	YBR122C	Mrpl36
YBR123C	TFC1	YBR123C	Tfc1
YBR124W		YBR124W	YBR124W
YBR125C	PTC4	YBR125C	Ptc4
YBR126C	TPS1	YBR126C	Tps1
YBR126W-A		YBR126W-A	YBR126W-A
YBR126W-B		YBR126W-B	YBR126W-B
YBR127C	VMA2	YBR127C	Vma2
YBR128C	ATG14	YBR128C	Atg14
YBR129C	OPY1	YBR129C	Opy1
YBR130C	SHE3	YBR130C	She3
YBR131C-A		YBR131C-A	YBR131C-A
YBR131W	CCZ1	YBR131W	Ccz1
YBR132C	AGP2	YBR132C	Agp2
YBR133C	HSL7	YBR133C	Hsl7
YBR134W		YBR134W	YBR134W
YBR135W	CKS1	YBR135W	Cks1
YBR136W	MEC1	YBR136W	Mec1
YBR137W		YBR137W	YBR137W
YBR138C		YBR138C	YBR138C
YBR139W		YBR139W	YBR139W
YBR140C	IRA1	YBR140C	Ira1
YBR141C		YBR141C	YBR141C
YBR141W-A		YBR141W-A	YBR141W-A
YBR142W	MAK5	YBR142W	Mak5
YBR143C	SUP45	YBR143C	Sup45
YBR144C		YBR144C	YBR144C
YBR145W	ADH5	YBR145W	Adh5
YBR146W	MRPS9	YBR146W	Mrps9
YBR147W	RTC2	YBR147W	Rtc2
YBR148W	YSW1	YBR148W	Ysw1
YBR149W	ARA1	YBR149W	Ara1
YBR150C	TBS1	YBR150C	Tbs1
YBR151W	APD1	YBR151W	Apd1
YBR152W	SPP381	YBR152W	Spp381
YBR153W	RIB7	YBR153W	Rib7
YBR154C	RPB5	YBR154C	Rpb5
YBR155W	CNS1	YBR155W	Cns1
YBR156C	SLI15	YBR156C	Sli15
YBR157C	ICS2	YBR157C	Ics2
YBR158W	AMN1	YBR158W	Amn1
YBR159W	IFA38	YBR159W	Ifa38
YBR160W	CDC28	YBR160W	Cdc28
YBR161W	CSH1	YBR161W	Csh1
YBR162C	TOS1	YBR162C	Tos1
YBR162W-A	YSY6	YBR162W-A	Ysy6
YBR163W	EXO5	YBR163W	Exo5
YBR164C	ARL1	YBR164C	Arl1
YBR165W	UBS1	YBR165W	Ubs1
YBR166C	TYR1	YBR166C	Tyr1
YBR167C	POP7	YBR167C	Pop7
YBR168W	PEX32	YBR168W	Pex32
YBR169C	SSE2	YBR169C	Sse2
YBR170C	NPL4	YBR170C	Npl4
YBR171W	SEC66	YBR171W	Sec66
YBR172C	SMY2	YBR172C	Smy2
YBR173C	UMP1	YBR173C	Ump1
YBR174C		YBR174C	YBR174C
YBR175W	SWD3	YBR175W	Swd3
YBR176W	ECM31	YBR176W	Ecm31
YBR177C	EHT1	YBR177C	Eht1
YBR178W		YBR178W	YBR178W
YBR179C	FZO1	YBR179C	Fzo1
YBR180W	DTR1	YBR180W	Dtr1
YBR181C	RPS6B	YBR181C	Rps6B
YBR182C	SMP1	YBR182C	Smp1
YBR182C-A		YBR182C-A	YBR182C-A
YBR183W	YPC1	YBR183W	Ypc1
YBR184W		YBR184W	YBR184W
YBR185C	MBA1	YBR185C	Mba1
YBR186W	PCH2	YBR186W	Pch2
YBR187W	GDT1	YBR187W	Gdt1
YBR188C	NTC20	YBR188C	Ntc20
YBR189W	RPS9B	YBR189W	Rps9B
YBR190W		YBR190W	YBR190W
YBR191W	RPL21A	YBR191W	Rpl21A
YBR191W-A		YBR191W-A	YBR191W-A
YBR192W	RIM2	YBR192W	Rim2
YBR193C	MED8	YBR193C	Med8
YBR194W	AIM4	YBR194W	Aim4
YBR195C	MSI1	YBR195C	Msi1
YBR196C	PGI1	YBR196C	Pgi1
YBR196C-A		YBR196C-A	YBR196C-A
YBR196C-B		YBR196C-B	YBR196C-B
YBR197C		YBR197C	YBR197C
YBR198C	TAF5	YBR198C	Taf5
YBR199W	KTR4	YBR199W	Ktr4
YBR200W	BEM1	YBR200W	Bem1
YBR200W-A		YBR200W-A	YBR200W-A
YBR201C-A		YBR201C-A	YBR201C-A
YBR201W	DER1	YBR201W	Der1
YBR202W	MCM7	YBR202W	Mcm7
YBR203W	COS111	YBR203W	Cos111
YBR204C		YBR204C	YBR204C
YBR205W	KTR3	YBR205W	Ktr3
YBR206W		YBR206W	YBR206W
YBR207W	FTH1	YBR207W	Fth1
YBR208C	DUR1,2	YBR208C	Dur1,2
YBR209W		YBR209W	YBR209W
YBR210W	ERV15	YBR210W	Erv15
YBR211C	AME1	YBR211C	Ame1
YBR212W	NGR1	YBR212W	Ngr1
YBR213W	MET8	YBR213W	Met8
YBR214W	SDS24	YBR214W	Sds24
YBR215W	HPC2	YBR215W	Hpc2
YBR216C	YBP1	YBR216C	Ybp1
YBR217W	ATG12	YBR217W	Atg12
YBR218C	PYC2	YBR218C	Pyc2
YBR219C		YBR219C	YBR219C
YBR220C		YBR220C	YBR220C
YBR221C	PDB1	YBR221C	Pdb1
YBR221W-A		YBR221W-A	YBR221W-A
YBR222C	PCS60	YBR222C	Pcs60
YBR223C	TDP1	YBR223C	Tdp1
YBR223W-A		YBR223W-A	YBR223W-A
YBR224W		YBR224W	YBR224W
YBR225W		YBR225W	YBR225W
YBR226C		YBR226C	YBR226C
YBR227C	MCX1	YBR227C	Mcx1
YBR228W	SLX1	YBR228W	Slx1
YBR229C	ROT2	YBR229C	Rot2
YBR230C	OM14	YBR230C	Om14
YBR230W-A		YBR230W-A	YBR230W-A
YBR231C	SWC5	YBR231C	Swc5
YBR232C		YBR232C	YBR232C
YBR233W	PBP2	YBR233W	Pbp2
YBR233W-A	DAD3	YBR233W-A	Dad3
YBR234C	ARC40	YBR234C	Arc40
YBR235W		YBR235W	YBR235W
YBR236C	ABD1	YBR236C	Abd1
YBR237W	PRP5	YBR237W	Prp5
YBR238C		YBR238C	YBR238C
YBR239C	ERT1	YBR239C	Ert1
YBR240C	THI2	YBR240C	Thi2
YBR241C		YBR241C	YBR241C
YBR242W		YBR242W	YBR242W
YBR243C	ALG7	YBR243C	Alg7
YBR244W	GPX2	YBR244W	Gpx2
YBR245C	ISW1	YBR245C	Isw1
YBR246W	RRT2	YBR246W	Rrt2
YBR247C	ENP1	YBR247C	Enp1
YBR248C	HIS7	YBR248C	His7
YBR249C	ARO4	YBR249C	Aro4
YBR250W	SPO23	YBR250W	Spo23
YBR251W	MRPS5	YBR251W	Mrps5
YBR252W	DUT1	YBR252W	Dut1
YBR253W	SRB6	YBR253W	Srb6
YBR254C	TRS20	YBR254C	Trs20
YBR255C-A		YBR255C-A	YBR255C-A
YBR255W	MTC4	YBR255W	Mtc4
YBR256C	RIB5	YBR256C	Rib5
YBR257W	POP4	YBR257W	Pop4
YBR258C	SHG1	YBR258C	Shg1
YBR259W		YBR259W	YBR259W
YBR260C	RGD1	YBR260C	Rgd1
YBR261C	TAE1	YBR261C	Tae1
YBR262C	AIM5	YBR262C	Aim5
YBR263W	SHM1	YBR263W	Shm1
YBR264C	YPT10	YBR264C	Ypt10
YBR265W	TSC10	YBR265W	Tsc10
YBR266C	SLM6	YBR266C	Slm6
YBR267W	REI1	YBR267W	Rei1
YBR268W	MRPL37	YBR268W	Mrpl37
YBR269C	FMP21	YBR269C	Fmp21
YBR270C	BIT2	YBR270C	Bit2
YBR271W		YBR271W	YBR271W
YBR272C	HSM3	YBR272C	Hsm3
YBR273C	UBX7	YBR273C	Ubx7
YBR274W	CHK1	YBR274W	Chk1
YBR275C	RIF1	YBR275C	Rif1
YBR276C	PPS1	YBR276C	Pps1
YBR277C		YBR277C	YBR277C
YBR278W	DPB3	YBR278W	Dpb3
YBR279W	PAF1	YBR279W	Paf1
YBR280C	SAF1	YBR280C	Saf1
YBR281C	DUG2	YBR281C	Dug2
YBR282W	MRPL27	YBR282W	Mrpl27
YBR283C	SSH1	YBR283C	Ssh1
YBR284W		YBR284W	YBR284W
YBR285W		YBR285W	YBR285W
YBR286W	APE3	YBR286W	Ape3
YBR287W		YBR287W	YBR287W
YBR288C	APM3	YBR288C	Apm3
YBR289W	SNF5	YBR289W	Snf5
YBR290W	BSD2	YBR290W	Bsd2
YBR291C	CTP1	YBR291C	Ctp1
YBR292C		YBR292C	YBR292C
YBR293W	VBA2	YBR293W	Vba2
YBR294W	SUL1	YBR294W	Sul1
YBR295W	PCA1	YBR295W	Pca1
YBR296C	PHO89	YBR296C	Pho89
YBR296C-A		YBR296C-A	YBR296C-A
YBR297W	MAL33	YBR297W	Mal33
YBR298C	MAL31	YBR298C	Mal31
YBR298C-A		YBR298C-A	YBR298C-A
YBR299W	MAL32	YBR299W	Mal32
YBR300C		YBR300C	YBR300C
YBR301W	PAU24	YBR301W	Pau24
YBR302C	COS2	YBR302C	Cos2
YBRCdelta11		YBRCdelta11	YBRCdelta11
YBRCdelta14		YBRCdelta14	YBRCdelta14
YBRCdelta19		YBRCdelta19	YBRCdelta19
YBRCtau2		YBRCtau2	YBRCtau2
YBRWdelta12		YBRWdelta12	YBRWdelta12
YBRWdelta13		YBRWdelta13	YBRWdelta13
YBRWdelta15		YBRWdelta15	YBRWdelta15
YBRWdelta16		YBRWdelta16	YBRWdelta16
YBRWdelta17		YBRWdelta17	YBRWdelta17
YBRWdelta18		YBRWdelta18	YBRWdelta18
YBRWTy1-2		YBRWTy1-2	YBRWTy1-2
YCL001W	RER1	YCL001W	Rer1
YCL001W-A		YCL001W-A	YCL001W-A
YCL001W-B		YCL001W-B	YCL001W-B
YCL002C		YCL002C	YCL002C
YCL004W	PGS1	YCL004W	Pgs1
YCL005W	LDB16	YCL005W	Ldb16
YCL005W-A	VMA9	YCL005W-A	Vma9
YCL007C		YCL007C	YCL007C
YCL008C	STP22	YCL008C	Stp22
YCL009C	ILV6	YCL009C	Ilv6
YCL010C	SGF29	YCL010C	Sgf29
YCL011C	GBP2	YCL011C	Gbp2
YCL012C		YCL012C	YCL012C
YCL014W	BUD3	YCL014W	Bud3
YCL016C	DCC1	YCL016C	Dcc1
YCL017C	NFS1	YCL017C	Nfs1
YCL018W	LEU2	YCL018W	Leu2
YCL019W		YCL019W	YCL019W
YCL020W		YCL020W	YCL020W
YCL021W-A		YCL021W-A	YCL021W-A
YCL022C		YCL022C	YCL022C
YCL023C		YCL023C	YCL023C
YCL024W	KCC4	YCL024W	Kcc4
YCL025C	AGP1	YCL025C	Agp1
YCL026C-A	FRM2	YCL026C-A	Frm2
YCL026C-B	HBN1	YCL026C-B	Hbn1
YCL027W	FUS1	YCL027W	Fus1
YCL028W	RNQ1	YCL028W	Rnq1
YCL029C	BIK1	YCL029C	Bik1
YCL030C	HIS4	YCL030C	His4
YCL031C	RRP7	YCL031C	Rrp7
YCL032W	STE50	YCL032W	Ste50
YCL033C	MXR2	YCL033C	Mxr2
YCL034W	LSB5	YCL034W	Lsb5
YCL035C	GRX1	YCL035C	Grx1
YCL036W	GFD2	YCL036W	Gfd2
YCL037C	SRO9	YCL037C	Sro9
YCL038C	ATG22	YCL038C	Atg22
YCL039W	GID7	YCL039W	Gid7
YCL040W	GLK1	YCL040W	Glk1
YCL041C		YCL041C	YCL041C
YCL042W		YCL042W	YCL042W
YCL043C	PDI1	YCL043C	Pdi1
YCL044C	MGR1	YCL044C	Mgr1
YCL045C	EMC1	YCL045C	Emc1
YCL046W		YCL046W	YCL046W
YCL047C		YCL047C	YCL047C
YCL048W	SPS22	YCL048W	Sps22
YCL048W-A		YCL048W-A	YCL048W-A
YCL049C		YCL049C	YCL049C
YCL050C	APA1	YCL050C	Apa1
YCL051W	LRE1	YCL051W	Lre1
YCL052C	PBN1	YCL052C	Pbn1
YCL054W	SPB1	YCL054W	Spb1
YCL055W	KAR4	YCL055W	Kar4
YCL056C		YCL056C	YCL056C
YCL057C-A		YCL057C-A	YCL057C-A
YCL057W	PRD1	YCL057W	Prd1
YCL058C	FYV5	YCL058C	Fyv5
YCL058W-A	ADF1	YCL058W-A	Adf1
YCL059C	KRR1	YCL059C	Krr1
YCL061C	MRC1	YCL061C	Mrc1
YCL063W	VAC17	YCL063W	Vac17
YCL064C	CHA1	YCL064C	Cha1
YCL065W		YCL065W	YCL065W
YCL066W	HMLALPHA1	YCL066W	Hmlalpha1
YCL067C	HMLALPHA2	YCL067C	Hmlalpha2
YCL068C		YCL068C	YCL068C
YCL069W	VBA3	YCL069W	Vba3
YCL073C		YCL073C	YCL073C
YCL074W		YCL074W	YCL074W
YCL075W		YCL075W	YCL075W
YCL076W		YCL076W	YCL076W
YCLCdelta1		YCLCdelta1	YCLCdelta1
YCLWdelta15		YCLWdelta15	YCLWdelta15
YCLWdelta2a		YCLWdelta2a	YCLWdelta2a
YCLWdelta2b		YCLWdelta2b	YCLWdelta2b
YCLWdelta3		YCLWdelta3	YCLWdelta3
YCLWdelta4		YCLWdelta4	YCLWdelta4
YCLWdelta5		YCLWdelta5	YCLWdelta5
YCLWomega1		YCLWomega1	YCLWomega1
YCLWomega2		YCLWomega2	YCLWomega2
YCLWTy2-1		YCLWTy2-1	YCLWTy2-1
YCLWTy5-1		YCLWTy5-1	YCLWTy5-1
YCR001W		YCR001W	YCR001W
YCR002C	CDC10	YCR002C	Cdc10
YCR003W	MRPL32	YCR003W	Mrpl32
YCR004C	YCP4	YCR004C	Ycp4
YCR005C	CIT2	YCR005C	Cit2
YCR006C		YCR006C	YCR006C
YCR007C		YCR007C	YCR007C
YCR008W	SAT4	YCR008W	Sat4
YCR009C	RVS161	YCR009C	Rvs161
YCR010C	ADY2	YCR010C	Ady2
YCR011C	ADP1	YCR011C	Adp1
YCR012W	PGK1	YCR012W	Pgk1
YCR013C		YCR013C	YCR013C
YCR014C	POL4	YCR014C	Pol4
YCR015C		YCR015C	YCR015C
YCR016W		YCR016W	YCR016W
YCR017C	CWH43	YCR017C	Cwh43
YCR018C	SRD1	YCR018C	Srd1
YCR018C-A		YCR018C-A	YCR018C-A
YCR019W	MAK32	YCR019W	Mak32
YCR020C	PET18	YCR020C	Pet18
YCR020C-A	MAK31	YCR020C-A	Mak31
YCR020W-B	HTL1	YCR020W-B	Htl1
YCR021C	HSP30	YCR021C	Hsp30
YCR022C		YCR022C	YCR022C
YCR023C		YCR023C	YCR023C
YCR024C	SLM5	YCR024C	Slm5
YCR024C-A	PMP1	YCR024C-A	Pmp1
YCR024C-B		YCR024C-B	YCR024C-B
YCR025C		YCR025C	YCR025C
YCR026C	NPP1	YCR026C	Npp1
YCR027C	RHB1	YCR027C	Rhb1
YCR028C	FEN2	YCR028C	Fen2
YCR028C-A	RIM1	YCR028C-A	Rim1
YCR030C	SYP1	YCR030C	Syp1
YCR031C	RPS14A	YCR031C	Rps14A
YCR032W	BPH1	YCR032W	Bph1
YCR033W	SNT1	YCR033W	Snt1
YCR034W	FEN1	YCR034W	Fen1
YCR035C	RRP43	YCR035C	Rrp43
YCR036W	RBK1	YCR036W	Rbk1
YCR037C	PHO87	YCR037C	Pho87
YCR038C	BUD5	YCR038C	Bud5
YCR038W-A		YCR038W-A	YCR038W-A
YCR039C	MATALPHA2	YCR039C	Matalpha2
YCR040W	MATALPHA1	YCR040W	Matalpha1
YCR041W		YCR041W	YCR041W
YCR042C	TAF2	YCR042C	Taf2
YCR043C		YCR043C	YCR043C
YCR044C	PER1	YCR044C	Per1
YCR045C	RRT12	YCR045C	Rrt12
YCR045W-A		YCR045W-A	YCR045W-A
YCR046C	IMG1	YCR046C	Img1
YCR047C	BUD23	YCR047C	Bud23
YCR047W-A		YCR047W-A	YCR047W-A
YCR048W	ARE1	YCR048W	Are1
YCR049C		YCR049C	YCR049C
YCR050C		YCR050C	YCR050C
YCR051W		YCR051W	YCR051W
YCR052W	RSC6	YCR052W	Rsc6
YCR053W	THR4	YCR053W	Thr4
YCR054C	CTR86	YCR054C	Ctr86
YCR057C	PWP2	YCR057C	Pwp2
YCR059C	YIH1	YCR059C	Yih1
YCR060W	TAH1	YCR060W	Tah1
YCR061W		YCR061W	YCR061W
YCR063W	BUD31	YCR063W	Bud31
YCR064C		YCR064C	YCR064C
YCR065W	HCM1	YCR065W	Hcm1
YCR066W	RAD18	YCR066W	Rad18
YCR067C	SED4	YCR067C	Sed4
YCR068W	ATG15	YCR068W	Atg15
YCR069W	CPR4	YCR069W	Cpr4
YCR071C	IMG2	YCR071C	Img2
YCR072C	RSA4	YCR072C	Rsa4
YCR073C	SSK22	YCR073C	Ssk22
YCR073W-A	SOL2	YCR073W-A	Sol2
YCR075C	ERS1	YCR075C	Ers1
YCR075W-A		YCR075W-A	YCR075W-A
YCR076C		YCR076C	YCR076C
YCR077C	PAT1	YCR077C	Pat1
YCR079W	PTC6	YCR079W	Ptc6
YCR081C-A		YCR081C-A	YCR081C-A
YCR081W	SRB8	YCR081W	Srb8
YCR082W	AHC2	YCR082W	Ahc2
YCR083W	TRX3	YCR083W	Trx3
YCR084C	TUP1	YCR084C	Tup1
YCR085W		YCR085W	YCR085W
YCR086W	CSM1	YCR086W	Csm1
YCR087C-A		YCR087C-A	YCR087C-A
YCR087W		YCR087W	YCR087W
YCR088W	ABP1	YCR088W	Abp1
YCR089W	FIG2	YCR089W	Fig2
YCR090C		YCR090C	YCR090C
YCR091W	KIN82	YCR091W	Kin82
YCR092C	MSH3	YCR092C	Msh3
YCR093W	CDC39	YCR093W	Cdc39
YCR094W	CDC50	YCR094W	Cdc50
YCR095C	OCA4	YCR095C	Oca4
YCR095W-A		YCR095W-A	YCR095W-A
YCR096C	HMRA2	YCR096C	Hmra2
YCR097W	HMRA1	YCR097W	Hmra1
YCR097W-A		YCR097W-A	YCR097W-A
YCR098C	GIT1	YCR098C	Git1
YCR099C		YCR099C	YCR099C
YCR100C		YCR100C	YCR100C
YCR101C		YCR101C	YCR101C
YCR102C		YCR102C	YCR102C
YCR102W-A		YCR102W-A	YCR102W-A
YCR104W	PAU3	YCR104W	Pau3
YCR105W	ADH7	YCR105W	Adh7
YCR106W	RDS1	YCR106W	Rds1
YCR107W	AAD3	YCR107W	Aad3
YCR108C		YCR108C	YCR108C
YCRCdelta14		YCRCdelta14	YCRCdelta14
YCRCdelta6		YCRCdelta6	YCRCdelta6
YCRCdelta7		YCRCdelta7	YCRCdelta7
YCRCtau1		YCRCtau1	YCRCtau1
YCRWdelta10		YCRWdelta10	YCRWdelta10
YCRWdelta11		YCRWdelta11	YCRWdelta11
YCRWdelta12		YCRWdelta12	YCRWdelta12
YCRWdelta13		YCRWdelta13	YCRWdelta13
YCRWdelta8		YCRWdelta8	YCRWdelta8
YCRWdelta9		YCRWdelta9	YCRWdelta9
YCRWomega3		YCRWomega3	YCRWomega3
YDL001W	RMD1	YDL001W	Rmd1
YDL002C	NHP10	YDL002C	Nhp10
YDL003W	MCD1	YDL003W	Mcd1
YDL004W	ATP16	YDL004W	Atp16
YDL005C	MED2	YDL005C	Med2
YDL006W	PTC1	YDL006W	Ptc1
YDL007C-A		YDL007C-A	YDL007C-A
YDL007W	RPT2	YDL007W	Rpt2
YDL008W	APC11	YDL008W	Apc11
YDL009C		YDL009C	YDL009C
YDL010W	GRX6	YDL010W	Grx6
YDL011C		YDL011C	YDL011C
YDL012C		YDL012C	YDL012C
YDL013W	SLX5	YDL013W	Slx5
YDL014W	NOP1	YDL014W	Nop1
YDL015C	TSC13	YDL015C	Tsc13
YDL016C		YDL016C	YDL016C
YDL017W	CDC7	YDL017W	Cdc7
YDL018C	ERP3	YDL018C	Erp3
YDL019C	OSH2	YDL019C	Osh2
YDL020C	RPN4	YDL020C	Rpn4
YDL021W	GPM2	YDL021W	Gpm2
YDL022C-A		YDL022C-A	YDL022C-A
YDL022W	GPD1	YDL022W	Gpd1
YDL023C		YDL023C	YDL023C
YDL024C	DIA3	YDL024C	Dia3
YDL025C		YDL025C	YDL025C
YDL025W-A		YDL025W-A	YDL025W-A
YDL026W		YDL026W	YDL026W
YDL027C		YDL027C	YDL027C
YDL028C	MPS1	YDL028C	Mps1
YDL029W	ARP2	YDL029W	Arp2
YDL030W	PRP9	YDL030W	Prp9
YDL031W	DBP10	YDL031W	Dbp10
YDL032W		YDL032W	YDL032W
YDL033C	SLM3	YDL033C	Slm3
YDL034W		YDL034W	YDL034W
YDL035C	GPR1	YDL035C	Gpr1
YDL036C	PUS9	YDL036C	Pus9
YDL037C	BSC1	YDL037C	Bsc1
YDL039C	PRM7	YDL039C	Prm7
YDL040C	NAT1	YDL040C	Nat1
YDL041W		YDL041W	YDL041W
YDL042C	SIR2	YDL042C	Sir2
YDL043C	PRP11	YDL043C	Prp11
YDL044C	MTF2	YDL044C	Mtf2
YDL045C	FAD1	YDL045C	Fad1
YDL045W-A	MRP10	YDL045W-A	Mrp10
YDL046W	NPC2	YDL046W	Npc2
YDL047W	SIT4	YDL047W	Sit4
YDL048C	STP4	YDL048C	Stp4
YDL049C	KNH1	YDL049C	Knh1
YDL050C		YDL050C	YDL050C
YDL051W	LHP1	YDL051W	Lhp1
YDL052C	SLC1	YDL052C	Slc1
YDL053C	PBP4	YDL053C	Pbp4
YDL054C	MCH1	YDL054C	Mch1
YDL055C	PSA1	YDL055C	Psa1
YDL056W	MBP1	YDL056W	Mbp1
YDL057W		YDL057W	YDL057W
YDL058W	USO1	YDL058W	Uso1
YDL059C	RAD59	YDL059C	Rad59
YDL060W	TSR1	YDL060W	Tsr1
YDL061C	RPS29B	YDL061C	Rps29B
YDL062W		YDL062W	YDL062W
YDL063C		YDL063C	YDL063C
YDL064W	UBC9	YDL064W	Ubc9
YDL065C	PEX19	YDL065C	Pex19
YDL066W	IDP1	YDL066W	Idp1
YDL067C	COX9	YDL067C	Cox9
YDL068W		YDL068W	YDL068W
YDL069C	CBS1	YDL069C	Cbs1
YDL070W	BDF2	YDL070W	Bdf2
YDL071C		YDL071C	YDL071C
YDL072C	YET3	YDL072C	Yet3
YDL073W		YDL073W	YDL073W
YDL074C	BRE1	YDL074C	Bre1
YDL075W	RPL31A	YDL075W	Rpl31A
YDL076C	RXT3	YDL076C	Rxt3
YDL077C	VAM6	YDL077C	Vam6
YDL078C	MDH3	YDL078C	Mdh3
YDL079C	MRK1	YDL079C	Mrk1
YDL080C	THI3	YDL080C	Thi3
YDL081C	RPP1A	YDL081C	Rpp1A
YDL082W	RPL13A	YDL082W	Rpl13A
YDL083C	RPS16B	YDL083C	Rps16B
YDL084W	SUB2	YDL084W	Sub2
YDL085C-A		YDL085C-A	YDL085C-A
YDL085W	NDE2	YDL085W	Nde2
YDL086C-A		YDL086C-A	YDL086C-A
YDL086W		YDL086W	YDL086W
YDL087C	LUC7	YDL087C	Luc7
YDL088C	ASM4	YDL088C	Asm4
YDL089W	NUR1	YDL089W	Nur1
YDL090C	RAM1	YDL090C	Ram1
YDL091C	UBX3	YDL091C	Ubx3
YDL092W	SRP14	YDL092W	Srp14
YDL093W	PMT5	YDL093W	Pmt5
YDL094C		YDL094C	YDL094C
YDL095W	PMT1	YDL095W	Pmt1
YDL096C	OPI6	YDL096C	Opi6
YDL097C	RPN6	YDL097C	Rpn6
YDL098C	SNU23	YDL098C	Snu23
YDL099W	BUG1	YDL099W	Bug1
YDL100C	GET3	YDL100C	Get3
YDL101C	DUN1	YDL101C	Dun1
YDL102W	POL3	YDL102W	Pol3
YDL103C	QRI1	YDL103C	Qri1
YDL104C	QRI7	YDL104C	Qri7
YDL105W	NSE4	YDL105W	Nse4
YDL106C	PHO2	YDL106C	Pho2
YDL107W	MSS2	YDL107W	Mss2
YDL108W	KIN28	YDL108W	Kin28
YDL109C		YDL109C	YDL109C
YDL110C	TMA17	YDL110C	Tma17
YDL111C	RRP42	YDL111C	Rrp42
YDL112W	TRM3	YDL112W	Trm3
YDL113C	ATG20	YDL113C	Atg20
YDL114W		YDL114W	YDL114W
YDL114W-A		YDL114W-A	YDL114W-A
YDL115C	IWR1	YDL115C	Iwr1
YDL116W	NUP84	YDL116W	Nup84
YDL117W	CYK3	YDL117W	Cyk3
YDL118W		YDL118W	YDL118W
YDL119C		YDL119C	YDL119C
YDL120W	YFH1	YDL120W	Yfh1
YDL121C		YDL121C	YDL121C
YDL122W	UBP1	YDL122W	Ubp1
YDL123W	SNA4	YDL123W	Sna4
YDL124W		YDL124W	YDL124W
YDL125C	HNT1	YDL125C	Hnt1
YDL126C	CDC48	YDL126C	Cdc48
YDL127W	PCL2	YDL127W	Pcl2
YDL128W	VCX1	YDL128W	Vcx1
YDL129W		YDL129W	YDL129W
YDL130W	RPP1B	YDL130W	Rpp1B
YDL130W-A	STF1	YDL130W-A	Stf1
YDL131W	LYS21	YDL131W	Lys21
YDL132W	CDC53	YDL132W	Cdc53
YDL133C-A	RPL41B	YDL133C-A	Rpl41B
YDL133W		YDL133W	YDL133W
YDL134C	PPH21	YDL134C	Pph21
YDL135C	RDI1	YDL135C	Rdi1
YDL136W	RPL35B	YDL136W	Rpl35B
YDL137W	ARF2	YDL137W	Arf2
YDL138W	RGT2	YDL138W	Rgt2
YDL139C	SCM3	YDL139C	Scm3
YDL140C	RPO21	YDL140C	Rpo21
YDL141W	BPL1	YDL141W	Bpl1
YDL142C	CRD1	YDL142C	Crd1
YDL143W	CCT4	YDL143W	Cct4
YDL144C		YDL144C	YDL144C
YDL145C	COP1	YDL145C	Cop1
YDL146W	LDB17	YDL146W	Ldb17
YDL147W	RPN5	YDL147W	Rpn5
YDL148C	NOP14	YDL148C	Nop14
YDL149W	ATG9	YDL149W	Atg9
YDL150W	RPC53	YDL150W	Rpc53
YDL151C	BUD30	YDL151C	Bud30
YDL152W		YDL152W	YDL152W
YDL153C	SAS10	YDL153C	Sas10
YDL154W	MSH5	YDL154W	Msh5
YDL155W	CLB3	YDL155W	Clb3
YDL156W		YDL156W	YDL156W
YDL157C		YDL157C	YDL157C
YDL158C		YDL158C	YDL158C
YDL159C-B		YDL159C-B	YDL159C-B
YDL159W	STE7	YDL159W	Ste7
YDL159W-A		YDL159W-A	YDL159W-A
YDL160C	DHH1	YDL160C	Dhh1
YDL160C-A		YDL160C-A	YDL160C-A
YDL161W	ENT1	YDL161W	Ent1
YDL162C		YDL162C	YDL162C
YDL163W		YDL163W	YDL163W
YDL164C	CDC9	YDL164C	Cdc9
YDL165W	CDC36	YDL165W	Cdc36
YDL166C	FAP7	YDL166C	Fap7
YDL167C	NRP1	YDL167C	Nrp1
YDL168W	SFA1	YDL168W	Sfa1
YDL169C	UGX2	YDL169C	Ugx2
YDL170W	UGA3	YDL170W	Uga3
YDL171C	GLT1	YDL171C	Glt1
YDL172C		YDL172C	YDL172C
YDL173W	PAR32	YDL173W	Par32
YDL174C	DLD1	YDL174C	Dld1
YDL175C	AIR2	YDL175C	Air2
YDL176W		YDL176W	YDL176W
YDL177C		YDL177C	YDL177C
YDL178W	DLD2	YDL178W	Dld2
YDL179W	PCL9	YDL179W	Pcl9
YDL180W		YDL180W	YDL180W
YDL181W	INH1	YDL181W	Inh1
YDL182W	LYS20	YDL182W	Lys20
YDL183C		YDL183C	YDL183C
YDL184C	RPL41A	YDL184C	Rpl41A
YDL185C-A		YDL185C-A	YDL185C-A
YDL185W	TFP1	YDL185W	Tfp1
YDL186W		YDL186W	YDL186W
YDL187C		YDL187C	YDL187C
YDL188C	PPH22	YDL188C	Pph22
YDL189W	RBS1	YDL189W	Rbs1
YDL190C	UFD2	YDL190C	Ufd2
YDL191W	RPL35A	YDL191W	Rpl35A
YDL192W	ARF1	YDL192W	Arf1
YDL193W	NUS1	YDL193W	Nus1
YDL194W	SNF3	YDL194W	Snf3
YDL195W	SEC31	YDL195W	Sec31
YDL196W		YDL196W	YDL196W
YDL197C	ASF2	YDL197C	Asf2
YDL198C	GGC1	YDL198C	Ggc1
YDL199C		YDL199C	YDL199C
YDL200C	MGT1	YDL200C	Mgt1
YDL201W	TRM8	YDL201W	Trm8
YDL202W	MRPL11	YDL202W	Mrpl11
YDL203C	ACK1	YDL203C	Ack1
YDL204W	RTN2	YDL204W	Rtn2
YDL205C	HEM3	YDL205C	Hem3
YDL206W		YDL206W	YDL206W
YDL207W	GLE1	YDL207W	Gle1
YDL208W	NHP2	YDL208W	Nhp2
YDL209C	CWC2	YDL209C	Cwc2
YDL210W	UGA4	YDL210W	Uga4
YDL211C		YDL211C	YDL211C
YDL212W	SHR3	YDL212W	Shr3
YDL213C	NOP6	YDL213C	Nop6
YDL214C	PRR2	YDL214C	Prr2
YDL215C	GDH2	YDL215C	Gdh2
YDL216C	RRI1	YDL216C	Rri1
YDL217C	TIM22	YDL217C	Tim22
YDL218W		YDL218W	YDL218W
YDL219W	DTD1	YDL219W	Dtd1
YDL220C	CDC13	YDL220C	Cdc13
YDL221W		YDL221W	YDL221W
YDL222C	FMP45	YDL222C	Fmp45
YDL223C	HBT1	YDL223C	Hbt1
YDL224C	WHI4	YDL224C	Whi4
YDL225W	SHS1	YDL225W	Shs1
YDL226C	GCS1	YDL226C	Gcs1
YDL227C	HO	YDL227C	Ho
YDL228C		YDL228C	YDL228C
YDL229W	SSB1	YDL229W	Ssb1
YDL230W	PTP1	YDL230W	Ptp1
YDL231C	BRE4	YDL231C	Bre4
YDL232W	OST4	YDL232W	Ost4
YDL233W		YDL233W	YDL233W
YDL234C	GYP7	YDL234C	Gyp7
YDL235C	YPD1	YDL235C	Ypd1
YDL236W	PHO13	YDL236W	Pho13
YDL237W	AIM6	YDL237W	Aim6
YDL238C	GUD1	YDL238C	Gud1
YDL239C	ADY3	YDL239C	Ady3
YDL240C-A		YDL240C-A	YDL240C-A
YDL240W	LRG1	YDL240W	Lrg1
YDL241W		YDL241W	YDL241W
YDL242W		YDL242W	YDL242W
YDL243C	AAD4	YDL243C	Aad4
YDL244W	THI13	YDL244W	Thi13
YDL245C	HXT15	YDL245C	Hxt15
YDL246C	SOR2	YDL246C	Sor2
YDL247W	MPH2	YDL247W	Mph2
YDL247W-A		YDL247W-A	YDL247W-A
YDL248W	COS7	YDL248W	Cos7
YDLCdelta1		YDLCdelta1	YDLCdelta1
YDLWtau1		YDLWtau1	YDLWtau1
YDR001C	NTH1	YDR001C	Nth1
YDR002W	YRB1	YDR002W	Yrb1
YDR003W	RCR2	YDR003W	Rcr2
YDR003W-A		YDR003W-A	YDR003W-A
YDR004W	RAD57	YDR004W	Rad57
YDR005C	MAF1	YDR005C	Maf1
YDR006C	SOK1	YDR006C	Sok1
YDR007W	TRP1	YDR007W	Trp1
YDR008C		YDR008C	YDR008C
YDR009W	GAL3	YDR009W	Gal3
YDR010C		YDR010C	YDR010C
YDR011W	SNQ2	YDR011W	Snq2
YDR012W	RPL4B	YDR012W	Rpl4B
YDR013W	PSF1	YDR013W	Psf1
YDR014W	RAD61	YDR014W	Rad61
YDR014W-A	HED1	YDR014W-A	Hed1
YDR015C		YDR015C	YDR015C
YDR016C	DAD1	YDR016C	Dad1
YDR017C	KCS1	YDR017C	Kcs1
YDR018C		YDR018C	YDR018C
YDR019C	GCV1	YDR019C	Gcv1
YDR020C	DAS2	YDR020C	Das2
YDR021W	FAL1	YDR021W	Fal1
YDR022C	CIS1	YDR022C	Cis1
YDR023W	SES1	YDR023W	Ses1
YDR024W	FYV1	YDR024W	Fyv1
YDR025W	RPS11A	YDR025W	Rps11A
YDR026C		YDR026C	YDR026C
YDR027C	VPS54	YDR027C	Vps54
YDR028C	REG1	YDR028C	Reg1
YDR029W		YDR029W	YDR029W
YDR030C	RAD28	YDR030C	Rad28
YDR031W	MIC14	YDR031W	Mic14
YDR032C	PST2	YDR032C	Pst2
YDR033W	MRH1	YDR033W	Mrh1
YDR034C	LYS14	YDR034C	Lys14
YDR034C-A		YDR034C-A	YDR034C-A
YDR034C-C		YDR034C-C	YDR034C-C
YDR034C-D		YDR034C-D	YDR034C-D
YDR034W-B		YDR034W-B	YDR034W-B
YDR035W	ARO3	YDR035W	Aro3
YDR036C	EHD3	YDR036C	Ehd3
YDR037W	KRS1	YDR037W	Krs1
YDR038C	ENA5	YDR038C	Ena5
YDR039C	ENA2	YDR039C	Ena2
YDR040C	ENA1	YDR040C	Ena1
YDR041W	RSM10	YDR041W	Rsm10
YDR042C		YDR042C	YDR042C
YDR043C	NRG1	YDR043C	Nrg1
YDR044W	HEM13	YDR044W	Hem13
YDR045C	RPC11	YDR045C	Rpc11
YDR046C	BAP3	YDR046C	Bap3
YDR047W	HEM12	YDR047W	Hem12
YDR048C		YDR048C	YDR048C
YDR049W		YDR049W	YDR049W
YDR050C	TPI1	YDR050C	Tpi1
YDR051C	DET1	YDR051C	Det1
YDR052C	DBF4	YDR052C	Dbf4
YDR053W		YDR053W	YDR053W
YDR054C	CDC34	YDR054C	Cdc34
YDR055W	PST1	YDR055W	Pst1
YDR056C		YDR056C	YDR056C
YDR057W	YOS9	YDR057W	Yos9
YDR058C	TGL2	YDR058C	Tgl2
YDR059C	UBC5	YDR059C	Ubc5
YDR060W	MAK21	YDR060W	Mak21
YDR061W		YDR061W	YDR061W
YDR062W	LCB2	YDR062W	Lcb2
YDR063W	AIM7	YDR063W	Aim7
YDR064W	RPS13	YDR064W	Rps13
YDR065W	RRG1	YDR065W	Rrg1
YDR066C	RTR2	YDR066C	Rtr2
YDR067C	OCA6	YDR067C	Oca6
YDR068W	DOS2	YDR068W	Dos2
YDR069C	DOA4	YDR069C	Doa4
YDR070C	FMP16	YDR070C	Fmp16
YDR071C	PAA1	YDR071C	Paa1
YDR072C	IPT1	YDR072C	Ipt1
YDR073W	SNF11	YDR073W	Snf11
YDR074W	TPS2	YDR074W	Tps2
YDR075W	PPH3	YDR075W	Pph3
YDR076W	RAD55	YDR076W	Rad55
YDR077W	SED1	YDR077W	Sed1
YDR078C	SHU2	YDR078C	Shu2
YDR079C-A	TFB5	YDR079C-A	Tfb5
YDR079W	PET100	YDR079W	Pet100
YDR080W	VPS41	YDR080W	Vps41
YDR081C	PDC2	YDR081C	Pdc2
YDR082W	STN1	YDR082W	Stn1
YDR083W	RRP8	YDR083W	Rrp8
YDR084C	TVP23	YDR084C	Tvp23
YDR085C	AFR1	YDR085C	Afr1
YDR086C	SSS1	YDR086C	Sss1
YDR087C	RRP1	YDR087C	Rrp1
YDR088C	SLU7	YDR088C	Slu7
YDR089W		YDR089W	YDR089W
YDR090C		YDR090C	YDR090C
YDR091C	RLI1	YDR091C	Rli1
YDR092W	UBC13	YDR092W	Ubc13
YDR093W	DNF2	YDR093W	Dnf2
YDR094W		YDR094W	YDR094W
YDR095C		YDR095C	YDR095C
YDR096W	GIS1	YDR096W	Gis1
YDR097C	MSH6	YDR097C	Msh6
YDR098C	GRX3	YDR098C	Grx3
YDR098C-A		YDR098C-A	YDR098C-A
YDR098C-B		YDR098C-B	YDR098C-B
YDR099W	BMH2	YDR099W	Bmh2
YDR100W	TVP15	YDR100W	Tvp15
YDR101C	ARX1	YDR101C	Arx1
YDR102C		YDR102C	YDR102C
YDR103W	STE5	YDR103W	Ste5
YDR104C	SPO71	YDR104C	Spo71
YDR105C	TMS1	YDR105C	Tms1
YDR106W	ARP10	YDR106W	Arp10
YDR107C	TMN2	YDR107C	Tmn2
YDR108W	GSG1	YDR108W	Gsg1
YDR109C		YDR109C	YDR109C
YDR110W	FOB1	YDR110W	Fob1
YDR111C	ALT2	YDR111C	Alt2
YDR112W	IRC2	YDR112W	Irc2
YDR113C	PDS1	YDR113C	Pds1
YDR114C		YDR114C	YDR114C
YDR115W		YDR115W	YDR115W
YDR116C	MRPL1	YDR116C	Mrpl1
YDR117C	TMA64	YDR117C	Tma64
YDR118W	APC4	YDR118W	Apc4
YDR118W-A		YDR118W-A	YDR118W-A
YDR119W	VBA4	YDR119W	Vba4
YDR119W-A		YDR119W-A	YDR119W-A
YDR120C	TRM1	YDR120C	Trm1
YDR121W	DPB4	YDR121W	Dpb4
YDR122W	KIN1	YDR122W	Kin1
YDR123C	INO2	YDR123C	Ino2
YDR124W		YDR124W	YDR124W
YDR125C	ECM18	YDR125C	Ecm18
YDR126W	SWF1	YDR126W	Swf1
YDR127W	ARO1	YDR127W	Aro1
YDR128W	MTC5	YDR128W	Mtc5
YDR129C	SAC6	YDR129C	Sac6
YDR130C	FIN1	YDR130C	Fin1
YDR131C		YDR131C	YDR131C
YDR132C		YDR132C	YDR132C
YDR133C		YDR133C	YDR133C
YDR134C		YDR134C	YDR134C
YDR135C	YCF1	YDR135C	Ycf1
YDR136C	VPS61	YDR136C	Vps61
YDR137W	RGP1	YDR137W	Rgp1
YDR138W	HPR1	YDR138W	Hpr1
YDR139C	RUB1	YDR139C	Rub1
YDR140W	MTQ2	YDR140W	Mtq2
YDR141C	DOP1	YDR141C	Dop1
YDR142C	PEX7	YDR142C	Pex7
YDR143C	SAN1	YDR143C	San1
YDR144C	MKC7	YDR144C	Mkc7
YDR145W	TAF12	YDR145W	Taf12
YDR146C	SWI5	YDR146C	Swi5
YDR147W	EKI1	YDR147W	Eki1
YDR148C	KGD2	YDR148C	Kgd2
YDR149C		YDR149C	YDR149C
YDR150W	NUM1	YDR150W	Num1
YDR151C	CTH1	YDR151C	Cth1
YDR152W	GIR2	YDR152W	Gir2
YDR153C	ENT5	YDR153C	Ent5
YDR154C		YDR154C	YDR154C
YDR155C	CPR1	YDR155C	Cpr1
YDR156W	RPA14	YDR156W	Rpa14
YDR157W		YDR157W	YDR157W
YDR158W	HOM2	YDR158W	Hom2
YDR159W	SAC3	YDR159W	Sac3
YDR160W	SSY1	YDR160W	Ssy1
YDR161W		YDR161W	YDR161W
YDR162C	NBP2	YDR162C	Nbp2
YDR163W	CWC15	YDR163W	Cwc15
YDR164C	SEC1	YDR164C	Sec1
YDR165W	TRM82	YDR165W	Trm82
YDR166C	SEC5	YDR166C	Sec5
YDR167W	TAF10	YDR167W	Taf10
YDR168W	CDC37	YDR168W	Cdc37
YDR169C	STB3	YDR169C	Stb3
YDR169C-A		YDR169C-A	YDR169C-A
YDR170C	SEC7	YDR170C	Sec7
YDR170W-A		YDR170W-A	YDR170W-A
YDR171W	HSP42	YDR171W	Hsp42
YDR172W	SUP35	YDR172W	Sup35
YDR173C	ARG82	YDR173C	Arg82
YDR174W	HMO1	YDR174W	Hmo1
YDR175C	RSM24	YDR175C	Rsm24
YDR176W	NGG1	YDR176W	Ngg1
YDR177W	UBC1	YDR177W	Ubc1
YDR178W	SDH4	YDR178W	Sdh4
YDR179C	CSN9	YDR179C	Csn9
YDR179W-A		YDR179W-A	YDR179W-A
YDR180W	SCC2	YDR180W	Scc2
YDR181C	SAS4	YDR181C	Sas4
YDR182W	CDC1	YDR182W	Cdc1
YDR182W-A		YDR182W-A	YDR182W-A
YDR183C-A		YDR183C-A	YDR183C-A
YDR183W	PLP1	YDR183W	Plp1
YDR184C	ATC1	YDR184C	Atc1
YDR185C	UPS3	YDR185C	Ups3
YDR186C		YDR186C	YDR186C
YDR187C		YDR187C	YDR187C
YDR188W	CCT6	YDR188W	Cct6
YDR189W	SLY1	YDR189W	Sly1
YDR190C	RVB1	YDR190C	Rvb1
YDR191W	HST4	YDR191W	Hst4
YDR192C	NUP42	YDR192C	Nup42
YDR193W		YDR193W	YDR193W
YDR194C	MSS116	YDR194C	Mss116
YDR194W-A		YDR194W-A	YDR194W-A
YDR195W	REF2	YDR195W	Ref2
YDR196C	CAB5	YDR196C	Cab5
YDR197W	CBS2	YDR197W	Cbs2
YDR198C	RKM2	YDR198C	Rkm2
YDR199W		YDR199W	YDR199W
YDR200C	VPS64	YDR200C	Vps64
YDR201W	SPC19	YDR201W	Spc19
YDR202C	RAV2	YDR202C	Rav2
YDR203W		YDR203W	YDR203W
YDR204W	COQ4	YDR204W	Coq4
YDR205W	MSC2	YDR205W	Msc2
YDR206W	EBS1	YDR206W	Ebs1
YDR207C	UME6	YDR207C	Ume6
YDR208W	MSS4	YDR208W	Mss4
YDR209C		YDR209C	YDR209C
YDR210C-C		YDR210C-C	YDR210C-C
YDR210C-D		YDR210C-D	YDR210C-D
YDR210W		YDR210W	YDR210W
YDR210W-A		YDR210W-A	YDR210W-A
YDR210W-B		YDR210W-B	YDR210W-B
YDR211W	GCD6	YDR211W	Gcd6
YDR212W	TCP1	YDR212W	Tcp1
YDR213W	UPC2	YDR213W	Upc2
YDR214W	AHA1	YDR214W	Aha1
YDR215C		YDR215C	YDR215C
YDR216W	ADR1	YDR216W	Adr1
YDR217C	RAD9	YDR217C	Rad9
YDR218C	SPR28	YDR218C	Spr28
YDR219C	MFB1	YDR219C	Mfb1
YDR220C		YDR220C	YDR220C
YDR221W	GTB1	YDR221W	Gtb1
YDR222W		YDR222W	YDR222W
YDR223W	CRF1	YDR223W	Crf1
YDR224C	HTB1	YDR224C	Htb1
YDR225W	HTA1	YDR225W	Hta1
YDR226W	ADK1	YDR226W	Adk1
YDR227W	SIR4	YDR227W	Sir4
YDR228C	PCF11	YDR228C	Pcf11
YDR229W	IVY1	YDR229W	Ivy1
YDR230W		YDR230W	YDR230W
YDR231C	COX20	YDR231C	Cox20
YDR232W	HEM1	YDR232W	Hem1
YDR233C	RTN1	YDR233C	Rtn1
YDR234W	LYS4	YDR234W	Lys4
YDR235W	PRP42	YDR235W	Prp42
YDR236C	FMN1	YDR236C	Fmn1
YDR237W	MRPL7	YDR237W	Mrpl7
YDR238C	SEC26	YDR238C	Sec26
YDR239C		YDR239C	YDR239C
YDR240C	SNU56	YDR240C	Snu56
YDR241W	BUD26	YDR241W	Bud26
YDR242W	AMD2	YDR242W	Amd2
YDR243C	PRP28	YDR243C	Prp28
YDR244W	PEX5	YDR244W	Pex5
YDR245W	MNN10	YDR245W	Mnn10
YDR246W	TRS23	YDR246W	Trs23
YDR246W-A		YDR246W-A	YDR246W-A
YDR247W	VHS1	YDR247W	Vhs1
YDR248C		YDR248C	YDR248C
YDR249C		YDR249C	YDR249C
YDR250C		YDR250C	YDR250C
YDR251W	PAM1	YDR251W	Pam1
YDR252W	BTT1	YDR252W	Btt1
YDR253C	MET32	YDR253C	Met32
YDR254W	CHL4	YDR254W	Chl4
YDR255C	RMD5	YDR255C	Rmd5
YDR256C	CTA1	YDR256C	Cta1
YDR257C	RKM4	YDR257C	Rkm4
YDR258C	HSP78	YDR258C	Hsp78
YDR259C	YAP6	YDR259C	Yap6
YDR260C	SWM1	YDR260C	Swm1
YDR261C	EXG2	YDR261C	Exg2
YDR261C-C		YDR261C-C	YDR261C-C
YDR261C-D		YDR261C-D	YDR261C-D
YDR261W-A		YDR261W-A	YDR261W-A
YDR261W-B		YDR261W-B	YDR261W-B
YDR262W		YDR262W	YDR262W
YDR263C	DIN7	YDR263C	Din7
YDR264C	AKR1	YDR264C	Akr1
YDR265W	PEX10	YDR265W	Pex10
YDR266C		YDR266C	YDR266C
YDR267C	CIA1	YDR267C	Cia1
YDR268W	MSW1	YDR268W	Msw1
YDR269C		YDR269C	YDR269C
YDR270W	CCC2	YDR270W	Ccc2
YDR271C		YDR271C	YDR271C
YDR272W	GLO2	YDR272W	Glo2
YDR273W	DON1	YDR273W	Don1
YDR274C		YDR274C	YDR274C
YDR275W	BSC2	YDR275W	Bsc2
YDR276C	PMP3	YDR276C	Pmp3
YDR277C	MTH1	YDR277C	Mth1
YDR278C		YDR278C	YDR278C
YDR279W	RNH202	YDR279W	Rnh202
YDR280W	RRP45	YDR280W	Rrp45
YDR281C	PHM6	YDR281C	Phm6
YDR282C		YDR282C	YDR282C
YDR283C	GCN2	YDR283C	Gcn2
YDR284C	DPP1	YDR284C	Dpp1
YDR285W	ZIP1	YDR285W	Zip1
YDR286C		YDR286C	YDR286C
YDR287W	INM2	YDR287W	Inm2
YDR288W	NSE3	YDR288W	Nse3
YDR289C	RTT103	YDR289C	Rtt103
YDR290W		YDR290W	YDR290W
YDR291W	HRQ1	YDR291W	Hrq1
YDR292C	SRP101	YDR292C	Srp101
YDR293C	SSD1	YDR293C	Ssd1
YDR294C	DPL1	YDR294C	Dpl1
YDR295C	HDA2	YDR295C	Hda2
YDR296W	MHR1	YDR296W	Mhr1
YDR297W	SUR2	YDR297W	Sur2
YDR298C	ATP5	YDR298C	Atp5
YDR299W	BFR2	YDR299W	Bfr2
YDR300C	PRO1	YDR300C	Pro1
YDR301W	CFT1	YDR301W	Cft1
YDR302W	GPI11	YDR302W	Gpi11
YDR303C	RSC3	YDR303C	Rsc3
YDR304C	CPR5	YDR304C	Cpr5
YDR305C	HNT2	YDR305C	Hnt2
YDR306C		YDR306C	YDR306C
YDR307W		YDR307W	YDR307W
YDR308C	SRB7	YDR308C	Srb7
YDR309C	GIC2	YDR309C	Gic2
YDR310C	SUM1	YDR310C	Sum1
YDR311W	TFB1	YDR311W	Tfb1
YDR312W	SSF2	YDR312W	Ssf2
YDR313C	PIB1	YDR313C	Pib1
YDR314C	RAD34	YDR314C	Rad34
YDR315C	IPK1	YDR315C	Ipk1
YDR316W	OMS1	YDR316W	Oms1
YDR316W-A		YDR316W-A	YDR316W-A
YDR316W-B		YDR316W-B	YDR316W-B
YDR317W	HIM1	YDR317W	Him1
YDR318W	MCM21	YDR318W	Mcm21
YDR319C		YDR319C	YDR319C
YDR320C	SWA2	YDR320C	Swa2
YDR320C-A	DAD4	YDR320C-A	Dad4
YDR320W-B		YDR320W-B	YDR320W-B
YDR321W	ASP1	YDR321W	Asp1
YDR322C-A	TIM11	YDR322C-A	Tim11
YDR322W	MRPL35	YDR322W	Mrpl35
YDR323C	PEP7	YDR323C	Pep7
YDR324C	UTP4	YDR324C	Utp4
YDR325W	YCG1	YDR325W	Ycg1
YDR326C	YSP2	YDR326C	Ysp2
YDR327W		YDR327W	YDR327W
YDR328C	SKP1	YDR328C	Skp1
YDR329C	PEX3	YDR329C	Pex3
YDR330W	UBX5	YDR330W	Ubx5
YDR331W	GPI8	YDR331W	Gpi8
YDR332W	IRC3	YDR332W	Irc3
YDR333C		YDR333C	YDR333C
YDR334W	SWR1	YDR334W	Swr1
YDR335W	MSN5	YDR335W	Msn5
YDR336W		YDR336W	YDR336W
YDR337W	MRPS28	YDR337W	Mrps28
YDR338C		YDR338C	YDR338C
YDR339C	FCF1	YDR339C	Fcf1
YDR340W		YDR340W	YDR340W
YDR341C		YDR341C	YDR341C
YDR342C	HXT7	YDR342C	Hxt7
YDR343C	HXT6	YDR343C	Hxt6
YDR344C		YDR344C	YDR344C
YDR345C	HXT3	YDR345C	Hxt3
YDR346C	SVF1	YDR346C	Svf1
YDR347W	MRP1	YDR347W	Mrp1
YDR348C		YDR348C	YDR348C
YDR349C	YPS7	YDR349C	Yps7
YDR350C	ATP22	YDR350C	Atp22
YDR351W	SBE2	YDR351W	Sbe2
YDR352W		YDR352W	YDR352W
YDR353W	TRR1	YDR353W	Trr1
YDR354C-A		YDR354C-A	YDR354C-A
YDR354W	TRP4	YDR354W	Trp4
YDR355C		YDR355C	YDR355C
YDR356W	SPC110	YDR356W	Spc110
YDR357C		YDR357C	YDR357C
YDR358W	GGA1	YDR358W	Gga1
YDR359C	EAF1	YDR359C	Eaf1
YDR360W	OPI7	YDR360W	Opi7
YDR361C	BCP1	YDR361C	Bcp1
YDR362C	TFC6	YDR362C	Tfc6
YDR363W	ESC2	YDR363W	Esc2
YDR363W-A	SEM1	YDR363W-A	Sem1
YDR364C	CDC40	YDR364C	Cdc40
YDR365C	ESF1	YDR365C	Esf1
YDR365W-A		YDR365W-A	YDR365W-A
YDR365W-B		YDR365W-B	YDR365W-B
YDR366C		YDR366C	YDR366C
YDR367W	KEI1	YDR367W	Kei1
YDR368W	YPR1	YDR368W	Ypr1
YDR369C	XRS2	YDR369C	Xrs2
YDR370C		YDR370C	YDR370C
YDR371C-A		YDR371C-A	YDR371C-A
YDR371W	CTS2	YDR371W	Cts2
YDR372C	VPS74	YDR372C	Vps74
YDR373W	FRQ1	YDR373W	Frq1
YDR374C		YDR374C	YDR374C
YDR374W-A		YDR374W-A	YDR374W-A
YDR375C	BCS1	YDR375C	Bcs1
YDR376W	ARH1	YDR376W	Arh1
YDR377W	ATP17	YDR377W	Atp17
YDR378C	LSM6	YDR378C	Lsm6
YDR379C-A		YDR379C-A	YDR379C-A
YDR379W	RGA2	YDR379W	Rga2
YDR380W	ARO10	YDR380W	Aro10
YDR381C-A		YDR381C-A	YDR381C-A
YDR381W	YRA1	YDR381W	Yra1
YDR382W	RPP2B	YDR382W	Rpp2B
YDR383C	NKP1	YDR383C	Nkp1
YDR384C	ATO3	YDR384C	Ato3
YDR385W	EFT2	YDR385W	Eft2
YDR386W	MUS81	YDR386W	Mus81
YDR387C		YDR387C	YDR387C
YDR388W	RVS167	YDR388W	Rvs167
YDR389W	SAC7	YDR389W	Sac7
YDR390C	UBA2	YDR390C	Uba2
YDR391C		YDR391C	YDR391C
YDR392W	SPT3	YDR392W	Spt3
YDR393W	SHE9	YDR393W	She9
YDR394W	RPT3	YDR394W	Rpt3
YDR395W	SXM1	YDR395W	Sxm1
YDR396W		YDR396W	YDR396W
YDR397C	NCB2	YDR397C	Ncb2
YDR398W	UTP5	YDR398W	Utp5
YDR399W	HPT1	YDR399W	Hpt1
YDR400W	URH1	YDR400W	Urh1
YDR401W		YDR401W	YDR401W
YDR402C	DIT2	YDR402C	Dit2
YDR403W	DIT1	YDR403W	Dit1
YDR404C	RPB7	YDR404C	Rpb7
YDR405W	MRP20	YDR405W	Mrp20
YDR406W	PDR15	YDR406W	Pdr15
YDR406W-A		YDR406W-A	YDR406W-A
YDR407C	TRS120	YDR407C	Trs120
YDR408C	ADE8	YDR408C	Ade8
YDR409W	SIZ1	YDR409W	Siz1
YDR410C	STE14	YDR410C	Ste14
YDR411C	DFM1	YDR411C	Dfm1
YDR412W	RRP17	YDR412W	Rrp17
YDR413C		YDR413C	YDR413C
YDR414C	ERD1	YDR414C	Erd1
YDR415C		YDR415C	YDR415C
YDR416W	SYF1	YDR416W	Syf1
YDR417C		YDR417C	YDR417C
YDR418W	RPL12B	YDR418W	Rpl12B
YDR419W	RAD30	YDR419W	Rad30
YDR420W	HKR1	YDR420W	Hkr1
YDR421W	ARO80	YDR421W	Aro80
YDR422C	SIP1	YDR422C	Sip1
YDR423C	CAD1	YDR423C	Cad1
YDR424C	DYN2	YDR424C	Dyn2
YDR425W	SNX41	YDR425W	Snx41
YDR426C		YDR426C	YDR426C
YDR427W	RPN9	YDR427W	Rpn9
YDR428C	BNA7	YDR428C	Bna7
YDR429C	TIF35	YDR429C	Tif35
YDR430C	CYM1	YDR430C	Cym1
YDR431W		YDR431W	YDR431W
YDR432W	NPL3	YDR432W	Npl3
YDR433W		YDR433W	YDR433W
YDR434W	GPI17	YDR434W	Gpi17
YDR435C	PPM1	YDR435C	Ppm1
YDR436W	PPZ2	YDR436W	Ppz2
YDR437W	GPI19	YDR437W	Gpi19
YDR438W	THI74	YDR438W	Thi74
YDR439W	LRS4	YDR439W	Lrs4
YDR440W	DOT1	YDR440W	Dot1
YDR441C	APT2	YDR441C	Apt2
YDR442W		YDR442W	YDR442W
YDR443C	SSN2	YDR443C	Ssn2
YDR444W		YDR444W	YDR444W
YDR445C		YDR445C	YDR445C
YDR446W	ECM11	YDR446W	Ecm11
YDR447C	RPS17B	YDR447C	Rps17B
YDR448W	ADA2	YDR448W	Ada2
YDR449C	UTP6	YDR449C	Utp6
YDR450W	RPS18A	YDR450W	Rps18A
YDR451C	YHP1	YDR451C	Yhp1
YDR452W	PPN1	YDR452W	Ppn1
YDR453C	TSA2	YDR453C	Tsa2
YDR454C	GUK1	YDR454C	Guk1
YDR455C		YDR455C	YDR455C
YDR456W	NHX1	YDR456W	Nhx1
YDR457W	TOM1	YDR457W	Tom1
YDR458C	HEH2	YDR458C	Heh2
YDR459C	PFA5	YDR459C	Pfa5
YDR460W	TFB3	YDR460W	Tfb3
YDR461C-A		YDR461C-A	YDR461C-A
YDR461W	MFA1	YDR461W	Mfa1
YDR462W	MRPL28	YDR462W	Mrpl28
YDR463W	STP1	YDR463W	Stp1
YDR464C-A		YDR464C-A	YDR464C-A
YDR464W	SPP41	YDR464W	Spp41
YDR465C	RMT2	YDR465C	Rmt2
YDR466W	PKH3	YDR466W	Pkh3
YDR467C		YDR467C	YDR467C
YDR468C	TLG1	YDR468C	Tlg1
YDR469W	SDC1	YDR469W	Sdc1
YDR470C	UGO1	YDR470C	Ugo1
YDR471W	RPL27B	YDR471W	Rpl27B
YDR472W	TRS31	YDR472W	Trs31
YDR473C	PRP3	YDR473C	Prp3
YDR475C	JIP4	YDR475C	Jip4
YDR476C		YDR476C	YDR476C
YDR477W	SNF1	YDR477W	Snf1
YDR478W	SNM1	YDR478W	Snm1
YDR479C	PEX29	YDR479C	Pex29
YDR480W	DIG2	YDR480W	Dig2
YDR481C	PHO8	YDR481C	Pho8
YDR482C	CWC21	YDR482C	Cwc21
YDR483W	KRE2	YDR483W	Kre2
YDR484W	VPS52	YDR484W	Vps52
YDR485C	VPS72	YDR485C	Vps72
YDR486C	VPS60	YDR486C	Vps60
YDR487C	RIB3	YDR487C	Rib3
YDR488C	PAC11	YDR488C	Pac11
YDR489W	SLD5	YDR489W	Sld5
YDR490C	PKH1	YDR490C	Pkh1
YDR491C		YDR491C	YDR491C
YDR492W	IZH1	YDR492W	Izh1
YDR493W	MZM1	YDR493W	Mzm1
YDR494W	RSM28	YDR494W	Rsm28
YDR495C	VPS3	YDR495C	Vps3
YDR496C	PUF6	YDR496C	Puf6
YDR497C	ITR1	YDR497C	Itr1
YDR498C	SEC20	YDR498C	Sec20
YDR499W	LCD1	YDR499W	Lcd1
YDR500C	RPL37B	YDR500C	Rpl37B
YDR501W	PLM2	YDR501W	Plm2
YDR502C	SAM2	YDR502C	Sam2
YDR503C	LPP1	YDR503C	Lpp1
YDR504C	SPG3	YDR504C	Spg3
YDR505C	PSP1	YDR505C	Psp1
YDR506C		YDR506C	YDR506C
YDR507C	GIN4	YDR507C	Gin4
YDR508C	GNP1	YDR508C	Gnp1
YDR509W		YDR509W	YDR509W
YDR510C-A		YDR510C-A	YDR510C-A
YDR510W	SMT3	YDR510W	Smt3
YDR511W	ACN9	YDR511W	Acn9
YDR512C	EMI1	YDR512C	Emi1
YDR513W	GRX2	YDR513W	Grx2
YDR514C		YDR514C	YDR514C
YDR515W	SLF1	YDR515W	Slf1
YDR516C	EMI2	YDR516C	Emi2
YDR517W	GRH1	YDR517W	Grh1
YDR518W	EUG1	YDR518W	Eug1
YDR519W	FPR2	YDR519W	Fpr2
YDR520C	URC2	YDR520C	Urc2
YDR521W		YDR521W	YDR521W
YDR522C	SPS2	YDR522C	Sps2
YDR523C	SPS1	YDR523C	Sps1
YDR524C	AGE1	YDR524C	Age1
YDR524C-A		YDR524C-A	YDR524C-A
YDR524C-B		YDR524C-B	YDR524C-B
YDR524W-C		YDR524W-C	YDR524W-C
YDR525W	API2	YDR525W	Api2
YDR525W-A	SNA2	YDR525W-A	Sna2
YDR526C		YDR526C	YDR526C
YDR527W	RBA50	YDR527W	Rba50
YDR528W	HLR1	YDR528W	Hlr1
YDR529C	QCR7	YDR529C	Qcr7
YDR530C	APA2	YDR530C	Apa2
YDR531W	CAB1	YDR531W	Cab1
YDR532C		YDR532C	YDR532C
YDR533C	HSP31	YDR533C	Hsp31
YDR534C	FIT1	YDR534C	Fit1
YDR535C		YDR535C	YDR535C
YDR536W	STL1	YDR536W	Stl1
YDR537C		YDR537C	YDR537C
YDR538W	PAD1	YDR538W	Pad1
YDR539W		YDR539W	YDR539W
YDR540C	IRC4	YDR540C	Irc4
YDR541C		YDR541C	YDR541C
YDR542W	PAU10	YDR542W	Pau10
YDR543C		YDR543C	YDR543C
YDR544C		YDR544C	YDR544C
YDR545C-A		YDR545C-A	YDR545C-A
YDR545W	YRF1-1	YDR545W	Yrf1-1
YDRCdelta2		YDRCdelta2	YDRCdelta2
YDRCdelta21		YDRCdelta21	YDRCdelta21
YDRCdelta22		YDRCdelta22	YDRCdelta22
YDRCdelta3		YDRCdelta3	YDRCdelta3
YDRCdelta4		YDRCdelta4	YDRCdelta4
YDRCdelta5		YDRCdelta5	YDRCdelta5
YDRCdelta6a		YDRCdelta6a	YDRCdelta6a
YDRCdelta6b		YDRCdelta6b	YDRCdelta6b
YDRCdelta7		YDRCdelta7	YDRCdelta7
YDRCdelta8		YDRCdelta8	YDRCdelta8
YDRCdelta9		YDRCdelta9	YDRCdelta9
YDRCsigma1		YDRCsigma1	YDRCsigma1
YDRCsigma3		YDRCsigma3	YDRCsigma3
YDRCsigma4		YDRCsigma4	YDRCsigma4
YDRCsigma6		YDRCsigma6	YDRCsigma6
YDRCTy1-1		YDRCTy1-1	YDRCTy1-1
YDRCTy1-2		YDRCTy1-2	YDRCTy1-2
YDRCTy1-3		YDRCTy1-3	YDRCTy1-3
YDRCTy2-1		YDRCTy2-1	YDRCTy2-1
YDRWdelta10		YDRWdelta10	YDRWdelta10
YDRWdelta11		YDRWdelta11	YDRWdelta11
YDRWdelta12		YDRWdelta12	YDRWdelta12
YDRWdelta13		YDRWdelta13	YDRWdelta13
YDRWdelta14		YDRWdelta14	YDRWdelta14
YDRWdelta19		YDRWdelta19	YDRWdelta19
YDRWdelta20		YDRWdelta20	YDRWdelta20
YDRWdelta23		YDRWdelta23	YDRWdelta23
YDRWdelta24		YDRWdelta24	YDRWdelta24
YDRWdelta25		YDRWdelta25	YDRWdelta25
YDRWdelta26		YDRWdelta26	YDRWdelta26
YDRWdelta27		YDRWdelta27	YDRWdelta27
YDRWdelta28		YDRWdelta28	YDRWdelta28
YDRWdelta29		YDRWdelta29	YDRWdelta29
YDRWdelta30		YDRWdelta30	YDRWdelta30
YDRWdelta31		YDRWdelta31	YDRWdelta31
YDRWdelta7		YDRWdelta7	YDRWdelta7
YDRWsigma2		YDRWsigma2	YDRWsigma2
YDRWsigma5		YDRWsigma5	YDRWsigma5
YDRWTy1-4		YDRWTy1-4	YDRWTy1-4
YDRWTy1-5		YDRWTy1-5	YDRWTy1-5
YDRWTy2-2		YDRWTy2-2	YDRWTy2-2
YDRWTy2-3		YDRWTy2-3	YDRWTy2-3
YEL001C	IRC22	YEL001C	Irc22
YEL002C	WBP1	YEL002C	Wbp1
YEL003W	GIM4	YEL003W	Gim4
YEL004W	YEA4	YEL004W	Yea4
YEL005C	VAB2	YEL005C	Vab2
YEL006W	YEA6	YEL006W	Yea6
YEL007W		YEL007W	YEL007W
YEL008C-A		YEL008C-A	YEL008C-A
YEL008W		YEL008W	YEL008W
YEL009C	GCN4	YEL009C	Gcn4
YEL009C-A		YEL009C-A	YEL009C-A
YEL010W		YEL010W	YEL010W
YEL011W	GLC3	YEL011W	Glc3
YEL012W	UBC8	YEL012W	Ubc8
YEL013W	VAC8	YEL013W	Vac8
YEL014C		YEL014C	YEL014C
YEL015W	EDC3	YEL015W	Edc3
YEL016C	NPP2	YEL016C	Npp2
YEL017C-A	PMP2	YEL017C-A	Pmp2
YEL017W	GTT3	YEL017W	Gtt3
YEL018C-A		YEL018C-A	YEL018C-A
YEL018W	EAF5	YEL018W	Eaf5
YEL019C	MMS21	YEL019C	Mms21
YEL020C		YEL020C	YEL020C
YEL020C-B		YEL020C-B	YEL020C-B
YEL020W-A	TIM9	YEL020W-A	Tim9
YEL021W	URA3	YEL021W	Ura3
YEL022W	GEA2	YEL022W	Gea2
YEL023C		YEL023C	YEL023C
YEL024W	RIP1	YEL024W	Rip1
YEL025C		YEL025C	YEL025C
YEL026W	SNU13	YEL026W	Snu13
YEL027W	CUP5	YEL027W	Cup5
YEL028W		YEL028W	YEL028W
YEL029C	BUD16	YEL029C	Bud16
YEL030C-A		YEL030C-A	YEL030C-A
YEL030W	ECM10	YEL030W	Ecm10
YEL031W	SPF1	YEL031W	Spf1
YEL032C-A		YEL032C-A	YEL032C-A
YEL032W	MCM3	YEL032W	Mcm3
YEL033W	MTC7	YEL033W	Mtc7
YEL034C-A		YEL034C-A	YEL034C-A
YEL034W	HYP2	YEL034W	Hyp2
YEL035C	UTR5	YEL035C	Utr5
YEL036C	ANP1	YEL036C	Anp1
YEL037C	RAD23	YEL037C	Rad23
YEL038W	UTR4	YEL038W	Utr4
YEL039C	CYC7	YEL039C	Cyc7
YEL040W	UTR2	YEL040W	Utr2
YEL041W	YEF1	YEL041W	Yef1
YEL042W	GDA1	YEL042W	Gda1
YEL043W		YEL043W	YEL043W
YEL044W	IES6	YEL044W	Ies6
YEL045C		YEL045C	YEL045C
YEL046C	GLY1	YEL046C	Gly1
YEL047C		YEL047C	YEL047C
YEL048C	TCA17	YEL048C	Tca17
YEL049W	PAU2	YEL049W	Pau2
YEL050C	RML2	YEL050C	Rml2
YEL050W-A		YEL050W-A	YEL050W-A
YEL051W	VMA8	YEL051W	Vma8
YEL052W	AFG1	YEL052W	Afg1
YEL053C	MAK10	YEL053C	Mak10
YEL053W-A		YEL053W-A	YEL053W-A
YEL054C	RPL12A	YEL054C	Rpl12A
YEL055C	POL5	YEL055C	Pol5
YEL056W	HAT2	YEL056W	Hat2
YEL057C		YEL057C	YEL057C
YEL058W	PCM1	YEL058W	Pcm1
YEL059C-A	SOM1	YEL059C-A	Som1
YEL059W	HHY1	YEL059W	Hhy1
YEL060C	PRB1	YEL060C	Prb1
YEL061C	CIN8	YEL061C	Cin8
YEL062W	NPR2	YEL062W	Npr2
YEL063C	CAN1	YEL063C	Can1
YEL064C	AVT2	YEL064C	Avt2
YEL065W	SIT1	YEL065W	Sit1
YEL066W	HPA3	YEL066W	Hpa3
YEL067C		YEL067C	YEL067C
YEL068C		YEL068C	YEL068C
YEL069C	HXT13	YEL069C	Hxt13
YEL070W	DSF1	YEL070W	Dsf1
YEL071W	DLD3	YEL071W	Dld3
YEL072W	RMD6	YEL072W	Rmd6
YEL073C		YEL073C	YEL073C
YEL074W		YEL074W	YEL074W
YEL075C		YEL075C	YEL075C
YEL075W-A		YEL075W-A	YEL075W-A
YEL076C		YEL076C	YEL076C
YEL076C-A		YEL076C-A	YEL076C-A
YEL077C		YEL077C	YEL077C
YEL077W-A		YEL077W-A	YEL077W-A
YELCdelta3		YELCdelta3	YELCdelta3
YELCdelta4		YELCdelta4	YELCdelta4
YELCtau1		YELCtau1	YELCtau1
YELWdelta1		YELWdelta1	YELWdelta1
YELWdelta2		YELWdelta2	YELWdelta2
YELWdelta5		YELWdelta5	YELWdelta5
YELWdelta6		YELWdelta6	YELWdelta6
YER001W	MNN1	YER001W	Mnn1
YER002W	NOP16	YER002W	Nop16
YER003C	PMI40	YER003C	Pmi40
YER004W	FMP52	YER004W	Fmp52
YER005W	YND1	YER005W	Ynd1
YER006C-A		YER006C-A	YER006C-A
YER006W	NUG1	YER006W	Nug1
YER007C-A	TMA20	YER007C-A	Tma20
YER007W	PAC2	YER007W	Pac2
YER008C	SEC3	YER008C	Sec3
YER009W	NTF2	YER009W	Ntf2
YER010C		YER010C	YER010C
YER011W	TIR1	YER011W	Tir1
YER012W	PRE1	YER012W	Pre1
YER013W	PRP22	YER013W	Prp22
YER014C-A	BUD25	YER014C-A	Bud25
YER014W	HEM14	YER014W	Hem14
YER015W	FAA2	YER015W	Faa2
YER016W	BIM1	YER016W	Bim1
YER017C	AFG3	YER017C	Afg3
YER018C	SPC25	YER018C	Spc25
YER019C-A	SBH2	YER019C-A	Sbh2
YER019W	ISC1	YER019W	Isc1
YER020W	GPA2	YER020W	Gpa2
YER021W	RPN3	YER021W	Rpn3
YER022W	SRB4	YER022W	Srb4
YER023C-A		YER023C-A	YER023C-A
YER023W	PRO3	YER023W	Pro3
YER024W	YAT2	YER024W	Yat2
YER025W	GCD11	YER025W	Gcd11
YER026C	CHO1	YER026C	Cho1
YER027C	GAL83	YER027C	Gal83
YER028C	MIG3	YER028C	Mig3
YER029C	SMB1	YER029C	Smb1
YER030W	CHZ1	YER030W	Chz1
YER031C	YPT31	YER031C	Ypt31
YER032W	FIR1	YER032W	Fir1
YER033C	ZRG8	YER033C	Zrg8
YER034W		YER034W	YER034W
YER035W	EDC2	YER035W	Edc2
YER036C	ARB1	YER036C	Arb1
YER037W	PHM8	YER037W	Phm8
YER038C	KRE29	YER038C	Kre29
YER038W-A		YER038W-A	YER038W-A
YER039C	HVG1	YER039C	Hvg1
YER039C-A		YER039C-A	YER039C-A
YER040W	GLN3	YER040W	Gln3
YER041W	YEN1	YER041W	Yen1
YER042W	MXR1	YER042W	Mxr1
YER043C	SAH1	YER043C	Sah1
YER044C	ERG28	YER044C	Erg28
YER044C-A	MEI4	YER044C-A	Mei4
YER045C	ACA1	YER045C	Aca1
YER046W	SPO73	YER046W	Spo73
YER046W-A		YER046W-A	YER046W-A
YER047C	SAP1	YER047C	Sap1
YER048C	CAJ1	YER048C	Caj1
YER048W-A	ISD11	YER048W-A	Isd11
YER049W	TPA1	YER049W	Tpa1
YER050C	RSM18	YER050C	Rsm18
YER051W	JHD1	YER051W	Jhd1
YER052C	HOM3	YER052C	Hom3
YER053C	PIC2	YER053C	Pic2
YER053C-A		YER053C-A	YER053C-A
YER054C	GIP2	YER054C	Gip2
YER055C	HIS1	YER055C	His1
YER056C	FCY2	YER056C	Fcy2
YER056C-A	RPL34A	YER056C-A	Rpl34A
YER057C	HMF1	YER057C	Hmf1
YER058W	PET117	YER058W	Pet117
YER059W	PCL6	YER059W	Pcl6
YER060W	FCY21	YER060W	Fcy21
YER060W-A	FCY22	YER060W-A	Fcy22
YER061C	CEM1	YER061C	Cem1
YER062C	HOR2	YER062C	Hor2
YER063W	THO1	YER063W	Tho1
YER064C		YER064C	YER064C
YER065C	ICL1	YER065C	Icl1
YER066C-A		YER066C-A	YER066C-A
YER066W	RRT13	YER066W	Rrt13
YER067C-A		YER067C-A	YER067C-A
YER067W		YER067W	YER067W
YER068C-A		YER068C-A	YER068C-A
YER068W	MOT2	YER068W	Mot2
YER069W	ARG5,6	YER069W	Arg5,6
YER070W	RNR1	YER070W	Rnr1
YER071C		YER071C	YER071C
YER072W	VTC1	YER072W	Vtc1
YER073W	ALD5	YER073W	Ald5
YER074W	RPS24A	YER074W	Rps24A
YER074W-A	YOS1	YER074W-A	Yos1
YER075C	PTP3	YER075C	Ptp3
YER076C		YER076C	YER076C
YER076W-A		YER076W-A	YER076W-A
YER077C		YER077C	YER077C
YER078C	ICP55	YER078C	Icp55
YER078W-A		YER078W-A	YER078W-A
YER079C-A		YER079C-A	YER079C-A
YER079W		YER079W	YER079W
YER080W	AIM9	YER080W	Aim9
YER081W	SER3	YER081W	Ser3
YER082C	UTP7	YER082C	Utp7
YER083C	GET2	YER083C	Get2
YER084W		YER084W	YER084W
YER084W-A		YER084W-A	YER084W-A
YER085C		YER085C	YER085C
YER086W	ILV1	YER086W	Ilv1
YER087C-A		YER087C-A	YER087C-A
YER087C-B	SBH1	YER087C-B	Sbh1
YER087W	AIM10	YER087W	Aim10
YER088C	DOT6	YER088C	Dot6
YER088C-A		YER088C-A	YER088C-A
YER088W-B		YER088W-B	YER088W-B
YER089C	PTC2	YER089C	Ptc2
YER090C-A		YER090C-A	YER090C-A
YER090W	TRP2	YER090W	Trp2
YER091C	MET6	YER091C	Met6
YER091C-A		YER091C-A	YER091C-A
YER092W	IES5	YER092W	Ies5
YER093C	TSC11	YER093C	Tsc11
YER093C-A	AIM11	YER093C-A	Aim11
YER094C	PUP3	YER094C	Pup3
YER095W	RAD51	YER095W	Rad51
YER096W	SHC1	YER096W	Shc1
YER097W		YER097W	YER097W
YER098W	UBP9	YER098W	Ubp9
YER099C	PRS2	YER099C	Prs2
YER100W	UBC6	YER100W	Ubc6
YER101C	AST2	YER101C	Ast2
YER102W	RPS8B	YER102W	Rps8B
YER103W	SSA4	YER103W	Ssa4
YER104W	RTT105	YER104W	Rtt105
YER105C	NUP157	YER105C	Nup157
YER106W	MAM1	YER106W	Mam1
YER107C	GLE2	YER107C	Gle2
YER107W-A		YER107W-A	YER107W-A
YER109C	FLO8	YER109C	Flo8
YER110C	KAP123	YER110C	Kap123
YER111C	SWI4	YER111C	Swi4
YER112W	LSM4	YER112W	Lsm4
YER113C	TMN3	YER113C	Tmn3
YER114C	BOI2	YER114C	Boi2
YER115C	SPR6	YER115C	Spr6
YER116C	SLX8	YER116C	Slx8
YER117W	RPL23B	YER117W	Rpl23B
YER118C	SHO1	YER118C	Sho1
YER119C	AVT6	YER119C	Avt6
YER119C-A		YER119C-A	YER119C-A
YER120W	SCS2	YER120W	Scs2
YER121W		YER121W	YER121W
YER122C	GLO3	YER122C	Glo3
YER123W	YCK3	YER123W	Yck3
YER124C	DSE1	YER124C	Dse1
YER125W	RSP5	YER125W	Rsp5
YER126C	NSA2	YER126C	Nsa2
YER127W	LCP5	YER127W	Lcp5
YER128W		YER128W	YER128W
YER129W	SAK1	YER129W	Sak1
YER130C		YER130C	YER130C
YER131W	RPS26B	YER131W	Rps26B
YER132C	PMD1	YER132C	Pmd1
YER133W	GLC7	YER133W	Glc7
YER133W-A		YER133W-A	YER133W-A
YER134C		YER134C	YER134C
YER135C		YER135C	YER135C
YER136W	GDI1	YER136W	Gdi1
YER137C		YER137C	YER137C
YER137C-A		YER137C-A	YER137C-A
YER137W-A		YER137W-A	YER137W-A
YER138C		YER138C	YER138C
YER138W-A		YER138W-A	YER138W-A
YER139C	RTR1	YER139C	Rtr1
YER140W		YER140W	YER140W
YER141W	COX15	YER141W	Cox15
[truncated: 5,122 more rows]
