# Supplementary material for: Network reconstruction and validation of the Snf1/AMPK pathway in baker’s yeast based on a comprehensive literature review
Source: NPJ Syst Biol Appl. 2015 Oct 22;1:15007–. doi: 10.1038/npjsba.2015.7 (PMC5516868; doi:10.1038/npjsba.2015.7)
Supplement: Supplementary File 4 [file npjsba20157-s10.txt]

begin model

begin parameters
# Parameternames and values...
kf1 1
kr1 1
k2 1
k3 1
k4 1
k5 1
kf6 1
kr6 1
k7 1
k7_i1 1
k7_i2 1
kf8 1
kr8 1
kf9 1
kr9 1
kf10 1
kr10 1
kf11 1
kr11 1
k12 1
k13 1
kf14 1
kr14 1
kf15 1
kr15 1
k16 1
kf17 1
kr17 1
k18 1
k19 1
k19_i1 1
k19_i2 1
k20 1
k21 1
kf22 1
kr22 1
k23 1
k24 1
k25 1
k26 1
k27 1
k27_i1 1
k27_i2 1
k27_i3 1
k27_i4 1
k27_i5 1
k27_i6 1
k28 1
kf29 1
kr29 1
k30 1
kf31 1
kr31 1
kf32 1
kr32 1
kf33 1
kr33 1
kf34 1
kr34 1
k35 1
k35_i1 1
k35_i2 1
k35_i3 1
k35_i4 1
k35_i5 1
k35_i6 1
k36 1
k36_i1 1
k36_i2 1
k36_i3 1
k36_i4 1
k36_i5 1
k36_i6 1
k37 1
k37_i1 1
k37_i2 1
k37_i3 1
k37_i4 1
k37_i5 1
k37_i6 1
k38 1
k38_i1 1
k38_i2 1
k38_i3 1
k38_i4 1
k38_i5 1
k38_i6 1
kf39 1
kr39 1
k40 1
kf41 1
kr41 1
kf42 1
kr42 1
k43 1
k44 1
k45 1
k45_i1 1
k45_i2 1
k45_i3 1
k45_i4 1
k45_i5 1
k45_i6 1
k46 1
k46_i1 1
k46_i2 1
kf47 1
kr47 1
kf48 1
kr48 1
k49 1
k49_i1 1
k49_i2 1
k49_i3 1
k49_i4 1
k49_i5 1
k49_i6 1
k50 1
kf51 1
kr51 1
kf52 1
kr52 1
k53 1
k54 1
k55 1
k56 1
k57 1
k57_i1 1
k57_i2 1
k57_i3 1
k57_i4 1
k57_i5 1
k57_i6 1
kf58 1
kr58 1
k59 1
k59_i1 1
k59_i2 1
k59_i3 1
k59_i4 1
k59_i5 1
k59_i6 1
kf60 1
kr60 1
kf61 1
kr61 1
k62 1
k63 1
k64 1
k65 1
kf66 1
kr66 1
k67 1
k68 1
k69 1
k70 1
k70_i1 1
k70_i2 1
k70_i3 1
k70_i4 1
k70_i5 1
k70_i6 1
k71 1
k71_i1 1
k71_i2 1
k71_i3 1
k71_i4 1
k71_i5 1
k71_i6 1
k72 1
k72_i1 1
k72_i2 1
k72_i3 1
k72_i4 1
k72_i5 1
k72_i6 1
end parameters


begin molecule types    # define molecules present

Msn2(bd_STRE_bd,PKASite~U~P,S582~U~P,loc~Cytoplasm~Nucleus)
xXxNaClxXx
Mig1Site(bd_Mig1_bd)
Ubp8
xXxNitrogenStressxXx
Hxt
Tda1
Pfk27(bd~U~P)
Gcn5(bd_Snf1_bd)
xXxUnknownRegulationxXx
Snf4(bd_Snf1_ID)
xXxalkalinepHxXx
Snf1(ID_Snf4_bd,bd_Sip2_bd,bd_Ctk1_bd,bd_Std1_bd,bd_Sip1_bd,bd_Nrg1_bd,bd_Sip3_bd,bd~U~P,T210~U~P,bd_Gal83_bd,bd_Nrg2_bd,UbSite~U~P,bd_Gcn5_bd,loc~Cytoplasm~Nucleus)
Glucose(bd~U~P,loc~Extracellular~Cytoplasm)
CKII
Ctk1(bd_Snf1_bd)
Slx5
Elm1
Rds2Site(bd_Rds2_bd)
Mms21
Ulp1
Sip4(bd_Gal83_bd,bd~U~P,bd_CSRE_bd)
Hsf1(bd~U~P)
Sip1(bd_Snf1_bd,Snf1Site~U~P)
Sip2(bd_Snf1_bd,Snf1Site~U~P)
Sip3(bd_Snf1_bd)
Rod1(bd~U~P,UbSite~U~P)
Rds2(bd_Rds2Site_bd,bd~U~P)
Nrg2Site(bd_Nrg2_bd)
Shp1(bd_Glc7_bd)
Acc1(bd~U~P)
UnknownProtease
GATASite(bd_Gln3_bd)
Rsp5
Tpk
Nrg1Site(bd_Nrg1_bd)
Gal83(bd_Snf1_bd,bd_Sip4_bd,CKIISite~U~P,Snf1Site~U~P)
Gln3(bd_GATASite_bd,bd_Ure2_bd,bd~U~P,loc~Cytoplasm~Nucleus)
Mig1(S311_Hxk2_bd,bd~U~P,bd_Mig1Site_bd,bd_Cyc8_bd,loc~Cytoplasm~Nucleus)
Psk1(bd~U~P)
CSRE(bd_Sip4_bd,bd_Cat8_bd)
Hxk2(S14~U~P,bd~U~P,bd_Mig1_S311,loc~Cytoplasm~Nucleus)
Cat8(S562~U~P,bd_CSRE_bd)
Histone3(bd~U~P)
Sak1
Hcm1(bd~U~P)
Cyc8(bd_Mig1_bd)
Std1(bd_Snf1_bd)
Glc7(bd_Reg2_bd,bd_Reg1_bd,bd_Shp1_bd)
Reg2(bd_Glc7_bd)
NPC
Reg1(bd_Glc7_bd,bd~U~P)
Ure2(bd_Gln3_bd)
Tos3
Nrg1(bd_Snf1_bd,bd_Nrg1Site_bd)
Nrg2(bd_Snf1_bd,bd_Nrg2Site_bd)
STRE(bd_Msn2_bd)

end molecule types


begin seed species      # initial conditions (all species unbound, unphosphorylated, initial value 1)

Msn2(bd_STRE_bd,PKASite~U,loc~Cytoplasm,S582~U)                                            100
xXxNaClxXx                                                                                 100
Mig1Site(bd_Mig1_bd)                                                                       100
Ubp8                                                                                       100
xXxNitrogenStressxXx                                                                       100
Hxt                                                                                        100
Tda1                                                                                       100
Pfk27(bd~U)                                                                                100
Gcn5(bd_Snf1_bd)                                                                           100
xXxUnknownRegulationxXx                                                                    100
Snf4(bd_Snf1_ID)                                                                           100
xXxalkalinepHxXx                                                                           100
Snf1(loc~Cytoplasm,ID_Snf4_bd,bd_Sip2_bd,bd_Ctk1_bd,bd_Nrg1_bd,bd_Sip1_bd,bd_Std1_bd,bd_Sip3_bd,bd~U,T210~U,bd_Gal83_bd,bd_Nrg2_bd,UbSite~U,bd_Gcn5_bd) 100
Glucose(bd~U,loc~Extracellular)                                                            100
CKII                                                                                       100
Ctk1(bd_Snf1_bd)                                                                           100
Slx5                                                                                       100
Elm1                                                                                       100
Rds2Site(bd_Rds2_bd)                                                                       100
Mms21                                                                                      100
Ulp1                                                                                       100
Sip4(bd_Gal83_bd,bd~U,bd_CSRE_bd)                                                          100
Hsf1(bd~U)                                                                                 100
Sip1(bd_Snf1_bd,Snf1Site~U)                                                                100
Sip2(bd_Snf1_bd,Snf1Site~U)                                                                100
Sip3(bd_Snf1_bd)                                                                           100
Rod1(bd~U,UbSite~U)                                                                        100
Rds2(bd_Rds2Site_bd,bd~U)                                                                  100
Nrg2Site(bd_Nrg2_bd)                                                                       100
Shp1(bd_Glc7_bd)                                                                           100
Acc1(bd~U)                                                                                 100
UnknownProtease                                                                            100
GATASite(bd_Gln3_bd)                                                                       100
Rsp5                                                                                       100
Tpk                                                                                        100
Nrg1Site(bd_Nrg1_bd)                                                                       100
Gal83(bd_Snf1_bd,bd_Sip4_bd,CKIISite~U,Snf1Site~U)                                         100
Gln3(bd_GATASite_bd,bd_Ure2_bd,loc~Cytoplasm,bd~U)                                         100
Mig1(S311_Hxk2_bd,bd_Cyc8_bd,loc~Cytoplasm,bd~U,bd_Mig1Site_bd)                            100
Psk1(bd~U)                                                                                 100
CSRE(bd_Sip4_bd,bd_Cat8_bd)                                                                100
Hxk2(S14~U,loc~Cytoplasm,bd~U,bd_Mig1_S311)                                                100
Cat8(S562~U,bd_CSRE_bd)                                                                    100
Histone3(bd~U)                                                                             100
Sak1                                                                                       100
Hcm1(bd~U)                                                                                 100
Cyc8(bd_Mig1_bd)                                                                           100
Std1(bd_Snf1_bd)                                                                           100
Glc7(bd_Reg2_bd,bd_Reg1_bd,bd_Shp1_bd)                                                     100
Reg2(bd_Glc7_bd)                                                                           100
NPC                                                                                        100
Reg1(bd_Glc7_bd,bd~U)                                                                      100
Ure2(bd_Gln3_bd)                                                                           100
Tos3                                                                                       100
Nrg1(bd_Snf1_bd,bd_Nrg1Site_bd)                                                            100
Nrg2(bd_Snf1_bd,bd_Nrg2Site_bd)                                                            100
STRE(bd_Msn2_bd)                                                                           100

end seed species


begin observables       # model outputs (e.g phosphorylated Target is our output)


end observables

begin reaction rules

###########################  1###Hxt FDExtCyt Glucose###
#      required: [[]]                                              optional: []
#<<[]
#source states: [('!', u'Glucose_loc-{Extracellular}')] product states: [('!', u'Glucose_loc-{Cytoplasm}')]
Hxt + Glucose(loc~Extracellular) <-> Hxt + Glucose(loc~Cytoplasm)     kf1,kr1
#>>>>>>>>>>
###########################  2###Hxk2 P+ Glucose###
#      required: [[(u'!', u'Glucose-{Cytoplasm}')]]                optional: []
#<<[(u'!', u'Glucose-{Cytoplasm}')]
#source states: [('x', u'Glucose_bd-{P}')] product states: [('!', u'Glucose_bd-{P}')]
Hxk2 + Glucose(bd~U,loc~Cytoplasm) -> Hxk2 + Glucose(bd~P,loc~Cytoplasm)     k2
#>>>>>>>>>>
###########################  3###Sak1 P+ Snf1###
#      required: [[(u'x', u'Snf1-{P}'), (u'x', u'xXxUnknownRegulationxXx')]]optional: []
#<<[(u'x', u'Snf1-{P}'), (u'x', u'xXxUnknownRegulationxXx')]
#source states: [('x', u'Snf1_T210-{P}')] product states: [('!', u'Snf1_T210-{P}')]
Sak1 + Snf1(bd~U,T210~U) -> Sak1 + Snf1(bd~U,T210~P)     k3
#>>>>>>>>>>
###########################  4###Elm1 P+ Snf1###
#      required: [[(u'x', u'Snf1-{P}'), (u'x', u'xXxUnknownRegulationxXx')]]optional: []
#<<[(u'x', u'Snf1-{P}'), (u'x', u'xXxUnknownRegulationxXx')]
#source states: [('x', u'Snf1_T210-{P}')] product states: [('!', u'Snf1_T210-{P}')]
Elm1 + Snf1(bd~U,T210~U) -> Elm1 + Snf1(bd~U,T210~P)     k4
#>>>>>>>>>>
###########################  5###Tos3 P+ Snf1###
#      required: [[(u'x', u'Snf1-{P}'), (u'x', u'xXxUnknownRegulationxXx')]]optional: []
#<<[(u'x', u'Snf1-{P}'), (u'x', u'xXxUnknownRegulationxXx')]
#source states: [('x', u'Snf1_T210-{P}')] product states: [('!', u'Snf1_T210-{P}')]
Tos3 + Snf1(bd~U,T210~U) -> Tos3 + Snf1(bd~U,T210~P)     k5
#>>>>>>>>>>
###########################  6###Glc7 ppi Reg1###
#      required: [[(u'x', u'Glc7--Reg2')]]                         optional: []
#<<[(u'x', u'Glc7--Reg2')]
#source states: [('x', u'Glc7_bd--Reg1_bd')] product states: [('!c', u'Glc7_bd--Reg1_bd')]
Glc7(bd_Reg2_bd,bd_Reg1_bd) + Reg1(bd_Glc7_bd) <-> Glc7(bd_Reg2_bd,bd_Reg1_bd!0).Reg1(bd_Glc7_bd!0)     kf6,kr6
#>>>>>>>>>>
###########################  7###Glc7 P- Snf1###
#      required: [[('!', u'Glc7--Reg2'), (u'x', u'xXxNaClxXx'), (u'x', u'xXxalkalinepHxXx'), (u'!', u'Glc7--Shp1'), (u'x', u'xXxNitrogenStressxXx')], [('!', u'Glc7--Reg1'), (u'x', u'xXxNaClxXx'), (u'x', u'xXxalkalinepHxXx'), (u'!', u'Glc7--Shp1'), (u'x', u'xXxNitrogenStressxXx')], [('!', u'Glc7--Reg1'), ('!', u'Glc7--Reg2'), (u'x', u'xXxNaClxXx'), (u'x', u'xXxalkalinepHxXx'), (u'!', u'Glc7--Shp1'), (u'x', u'xXxNitrogenStressxXx')]]optional: []
#<<[('!', u'Glc7--Reg2'), (u'x', u'xXxNaClxXx'), (u'x', u'xXxalkalinepHxXx'), (u'!', u'Glc7--Shp1'), (u'x', u'xXxNitrogenStressxXx')]
#source states: [('!', u'Snf1_T210-{P}')] product states: [('x', u'Snf1_T210-{P}')]
Shp1(bd_Glc7_bd!1).Glc7(bd_Reg2_bd!0,bd_Shp1_bd!1).Reg2(bd_Glc7_bd!0) + Snf1(T210~P) -> Shp1(bd_Glc7_bd!1).Glc7(bd_Reg2_bd!0,bd_Shp1_bd!1).Reg2(bd_Glc7_bd!0) + Snf1(T210~U)     k7
#>>>>>>>>>>
#<<[('!', u'Glc7--Reg1'), (u'x', u'xXxNaClxXx'), (u'x', u'xXxalkalinepHxXx'), (u'!', u'Glc7--Shp1'), (u'x', u'xXxNitrogenStressxXx')]
#source states: [('!', u'Snf1_T210-{P}')] product states: [('x', u'Snf1_T210-{P}')]
Glc7(bd_Reg1_bd!0,bd_Shp1_bd!1).Shp1(bd_Glc7_bd!1).Reg1(bd_Glc7_bd!0) + Snf1(T210~P) -> Glc7(bd_Reg1_bd!0,bd_Shp1_bd!1).Shp1(bd_Glc7_bd!1).Reg1(bd_Glc7_bd!0) + Snf1(T210~U)     k7_i1
#>>>>>>>>>>
#<<[('!', u'Glc7--Reg1'), ('!', u'Glc7--Reg2'), (u'x', u'xXxNaClxXx'), (u'x', u'xXxalkalinepHxXx'), (u'!', u'Glc7--Shp1'), (u'x', u'xXxNitrogenStressxXx')]
#source states: [('!', u'Snf1_T210-{P}')] product states: [('x', u'Snf1_T210-{P}')]
Reg2(bd_Glc7_bd!2).Glc7(bd_Reg1_bd!0,bd_Shp1_bd!1,bd_Reg2_bd!2).Shp1(bd_Glc7_bd!1).Reg1(bd_Glc7_bd!0) + Snf1(T210~P) -> Reg2(bd_Glc7_bd!2).Glc7(bd_Reg1_bd!0,bd_Shp1_bd!1,bd_Reg2_bd!2).Shp1(bd_Glc7_bd!1).Reg1(bd_Glc7_bd!0) + Snf1(T210~U)     k7_i2
#>>>>>>>>>>
###########################  8###Snf1 ppi Snf4###
#      required: [[(u'!', u'Snf1_T210-{P}')]]                      optional: []
#<<[(u'!', u'Snf1_T210-{P}')]
#source states: [('x', u'Snf1_ID--Snf4_bd')] product states: [('!c', u'Snf1_ID--Snf4_bd')]
Snf1(T210~P,ID_Snf4_bd) + Snf4(bd_Snf1_ID) <-> Snf4(bd_Snf1_ID!0).Snf1(T210~P,ID_Snf4_bd!0)     kf8,kr8
#>>>>>>>>>>
###########################  9###Sip1 ppi Snf1###
#      required: [[(u'!', u'Snf1_ID--Snf4'), (u'x', u'Sip2--Snf1'), (u'x', u'Gal83--Snf1')]]optional: []
#<<[(u'!', u'Snf1_ID--Snf4'), (u'x', u'Sip2--Snf1'), (u'x', u'Gal83--Snf1')]
#source states: [('x', u'Sip1_bd--Snf1_bd')] product states: [('!c', u'Sip1_bd--Snf1_bd')]
Sip1(bd_Snf1_bd) + Snf4(bd_Snf1_ID!1).Snf1(ID_Snf4_bd!1,bd_Sip2_bd,bd_Gal83_bd,bd_Sip1_bd) <-> Snf4(bd_Snf1_ID!1).Snf1(ID_Snf4_bd!1,bd_Sip2_bd,bd_Gal83_bd,bd_Sip1_bd!0).Sip1(bd_Snf1_bd!0)     kf9,kr9
#>>>>>>>>>>
########################### 10###Sip2 ppi Snf1###
#      required: [[(u'!', u'Snf1_ID--Snf4'), (u'x', u'Sip1--Snf1'), (u'x', u'Gal83--Snf1')]]optional: []
#<<[(u'!', u'Snf1_ID--Snf4'), (u'x', u'Sip1--Snf1'), (u'x', u'Gal83--Snf1')]
#source states: [('x', u'Sip2_bd--Snf1_bd')] product states: [('!c', u'Sip2_bd--Snf1_bd')]
Sip2(bd_Snf1_bd) + Snf4(bd_Snf1_ID!1).Snf1(ID_Snf4_bd!1,bd_Gal83_bd,bd_Sip1_bd,bd_Sip2_bd) <-> Snf4(bd_Snf1_ID!1).Snf1(ID_Snf4_bd!1,bd_Gal83_bd,bd_Sip1_bd,bd_Sip2_bd!0).Sip2(bd_Snf1_bd!0)     kf10,kr10
#>>>>>>>>>>
########################### 11###Gal83 ppi Snf1###
#      required: [[(u'!', u'Snf1_ID--Snf4'), (u'x', u'Sip1--Snf1'), (u'x', u'Sip2--Snf1')]]optional: []
#<<[(u'!', u'Snf1_ID--Snf4'), (u'x', u'Sip1--Snf1'), (u'x', u'Sip2--Snf1')]
#source states: [('x', u'Gal83_bd--Snf1_bd')] product states: [('!c', u'Gal83_bd--Snf1_bd')]
Gal83(bd_Snf1_bd) + Snf4(bd_Snf1_ID!1).Snf1(ID_Snf4_bd!1,bd_Sip2_bd,bd_Sip1_bd,bd_Gal83_bd) <-> Snf4(bd_Snf1_ID!1).Snf1(ID_Snf4_bd!1,bd_Sip2_bd,bd_Sip1_bd,bd_Gal83_bd!0).Gal83(bd_Snf1_bd!0)     kf11,kr11
#>>>>>>>>>>
########################### 12###NPC NIMP Snf1###
#      required: [[(u'!', u'Gal83--Snf1'), (u'x', u'xXxNaClxXx')]] optional: []
#<<[(u'!', u'Gal83--Snf1'), (u'x', u'xXxNaClxXx')]
#source states: [('!', u'Snf1_loc-{Cytoplasm}')] product states: [('!', u'Snf1_loc-{Nucleus}')]
NPC + Snf1(loc~Cytoplasm,bd_Gal83_bd!0).Gal83(bd_Snf1_bd!0) -> NPC + Snf1(loc~Nucleus,bd_Gal83_bd!0).Gal83(bd_Snf1_bd!0)     k12
#>>>>>>>>>>
########################### 13###Snf1 P+ Sip4###
#      required: [[('!', u'Snf1_T210-{P}'), ('!', u'Snf1_ID--Snf4'), ('!', u'Snf1-{Nucleus}'), ('!', u'Gal83--Snf1'), (u'!', u'Gal83--Sip4')]]optional: []
#<<[('!', u'Snf1_T210-{P}'), ('!', u'Snf1_ID--Snf4'), ('!', u'Snf1-{Nucleus}'), ('!', u'Gal83--Snf1'), (u'!', u'Gal83--Sip4')]
#source states: [('x', u'Sip4_bd-{P}')] product states: [('!', u'Sip4_bd-{P}')]
Sip4(bd~U,bd_Gal83_bd!1).Snf4(bd_Snf1_ID!2).Snf1(loc~Nucleus,T210~P,bd_Gal83_bd!0,ID_Snf4_bd!2).Gal83(bd_Snf1_bd!0,bd_Sip4_bd!1) -> Sip4(bd~P,bd_Gal83_bd!1).Snf4(bd_Snf1_ID!2).Snf1(loc~Nucleus,T210~P,bd_Gal83_bd!0,ID_Snf4_bd!2).Gal83(bd_Snf1_bd!0,bd_Sip4_bd!1)     k13
#>>>>>>>>>>
########################### 14###Sip4 BIND CSRE###
#      required: [[(u'!', u'Sip4-{P}')]]                           optional: []
#<<[(u'!', u'Sip4-{P}')]
#source states: [('x', u'Sip4_bd--CSRE_bd')] product states: [('!c', u'Sip4_bd--CSRE_bd')]
Sip4(bd~P,bd_CSRE_bd) + CSRE(bd_Sip4_bd) <-> Sip4(bd~P,bd_CSRE_bd!0).CSRE(bd_Sip4_bd!0)     kf14,kr14
#>>>>>>>>>>
########################### 15###Cat8 BIND CSRE###
#      required: [[(u'!', u'Cat8_S562-{P}')]]                      optional: []
#<<[(u'!', u'Cat8_S562-{P}')]
#source states: [('x', u'Cat8_bd--CSRE_bd')] product states: [('!c', u'Cat8_bd--CSRE_bd')]
Cat8(S562~P,bd_CSRE_bd) + CSRE(bd_Cat8_bd) <-> Cat8(S562~P,bd_CSRE_bd!0).CSRE(bd_Cat8_bd!0)     kf15,kr15
#>>>>>>>>>>
########################### 16###Snf1 P+ Mig1###
#      required: [[('!', u'Snf1_T210-{P}'), ('!', u'Snf1_ID--Snf4'), ('!', u'Snf1-{Nucleus}'), ('!', u'Gal83--Snf1'), (u'x', u'Hxk2--Mig1_S311')]]optional: []
#<<[('!', u'Snf1_T210-{P}'), ('!', u'Snf1_ID--Snf4'), ('!', u'Snf1-{Nucleus}'), ('!', u'Gal83--Snf1'), (u'x', u'Hxk2--Mig1_S311')]
#source states: [('x', u'Mig1_bd-{P}')] product states: [('!', u'Mig1_bd-{P}')]
Snf4(bd_Snf1_ID!2).Snf1(loc~Nucleus,T210~P,bd_Gal83_bd!0,ID_Snf4_bd!2).Gal83(bd_Snf1_bd!0) + Mig1(bd~U,S311_Hxk2_bd) -> Snf4(bd_Snf1_ID!2).Snf1(loc~Nucleus,T210~P,bd_Gal83_bd!0,ID_Snf4_bd!2).Gal83(bd_Snf1_bd!0) + Mig1(bd~P,S311_Hxk2_bd)     k16
#>>>>>>>>>>
########################### 17###Hxk2 ppi Mig1###
#      required: [[(u'!', u'Hxk2-{Nucleus}'), (u'!', u'Mig1-{Nucleus}')]]optional: []
#<<[(u'!', u'Hxk2-{Nucleus}'), (u'!', u'Mig1-{Nucleus}')]
#source states: [('x', u'Hxk2_bd--Mig1_S311')] product states: [('!c', u'Hxk2_bd--Mig1_S311')]
Hxk2(loc~Nucleus,bd_Mig1_S311) + Mig1(loc~Nucleus,S311_Hxk2_bd) <-> Mig1(loc~Nucleus,S311_Hxk2_bd!0).Hxk2(loc~Nucleus,bd_Mig1_S311!0)     kf17,kr17
#>>>>>>>>>>
########################### 18###Snf1 P+ Hsf1###
#      required: [[('!', u'Snf1_T210-{P}'), ('!', u'Snf1_ID--Snf4'), ('!', u'Snf1-{Nucleus}'), ('!', u'Gal83--Snf1')]]optional: []
#<<[('!', u'Snf1_T210-{P}'), ('!', u'Snf1_ID--Snf4'), ('!', u'Snf1-{Nucleus}'), ('!', u'Gal83--Snf1')]
#source states: [('x', u'Hsf1_bd-{P}')] product states: [('!', u'Hsf1_bd-{P}')]
Snf4(bd_Snf1_ID!1).Snf1(loc~Nucleus,T210~P,bd_Gal83_bd!0,ID_Snf4_bd!1).Gal83(bd_Snf1_bd!0) + Hsf1(bd~U) -> Snf4(bd_Snf1_ID!1).Snf1(loc~Nucleus,T210~P,bd_Gal83_bd!0,ID_Snf4_bd!1).Gal83(bd_Snf1_bd!0) + Hsf1(bd~P)     k18
#>>>>>>>>>>
########################### 19###Glc7 P- Msn2###
#      required: [[('!', u'Glc7--Reg2')], [('!', u'Glc7--Reg1')], [('!', u'Glc7--Reg1'), ('!', u'Glc7--Reg2')]]optional: []
#<<[('!', u'Glc7--Reg2')]
#source states: [('!', u'Msn2_PKASite-{P}')] product states: [('x', u'Msn2_PKASite-{P}')]
Glc7(bd_Reg2_bd!0).Reg2(bd_Glc7_bd!0) + Msn2(PKASite~P) -> Glc7(bd_Reg2_bd!0).Reg2(bd_Glc7_bd!0) + Msn2(PKASite~U)     k19
#>>>>>>>>>>
#<<[('!', u'Glc7--Reg1')]
#source states: [('!', u'Msn2_PKASite-{P}')] product states: [('x', u'Msn2_PKASite-{P}')]
Glc7(bd_Reg1_bd!0).Reg1(bd_Glc7_bd!0) + Msn2(PKASite~P) -> Glc7(bd_Reg1_bd!0).Reg1(bd_Glc7_bd!0) + Msn2(PKASite~U)     k19_i1
#>>>>>>>>>>
#<<[('!', u'Glc7--Reg1'), ('!', u'Glc7--Reg2')]
#source states: [('!', u'Msn2_PKASite-{P}')] product states: [('x', u'Msn2_PKASite-{P}')]
Glc7(bd_Reg2_bd!0,bd_Reg1_bd!1).Reg2(bd_Glc7_bd!0).Reg1(bd_Glc7_bd!1) + Msn2(PKASite~P) -> Glc7(bd_Reg2_bd!0,bd_Reg1_bd!1).Reg2(bd_Glc7_bd!0).Reg1(bd_Glc7_bd!1) + Msn2(PKASite~U)     k19_i2
#>>>>>>>>>>
########################### 20###NPC NIMP Msn2###
#      required: [[(u'x', u'Msn2_PKASite-{P}')]]                   optional: []
#<<[(u'x', u'Msn2_PKASite-{P}')]
#source states: [('!', u'Msn2_loc-{Cytoplasm}')] product states: [('!', u'Msn2_loc-{Nucleus}')]
NPC + Msn2(PKASite~U,loc~Cytoplasm) -> NPC + Msn2(loc~Nucleus,PKASite~U)     k20
#>>>>>>>>>>
########################### 21###NPC NEXP Msn2###
#      required: [[(u'!', u'Msn2_PKASite-{P}')]]                   optional: []
#<<[(u'!', u'Msn2_PKASite-{P}')]
#source states: [('!', u'Msn2_loc-{Nucleus}')] product states: [('!', u'Msn2_loc-{Cytoplasm}')]
NPC + Msn2(loc~Nucleus,PKASite~P) -> NPC + Msn2(loc~Cytoplasm,PKASite~P)     k21
#>>>>>>>>>>
########################### 22###Msn2 BIND STRE###
#      required: [[(u'!', u'Msn2-{Nucleus}')]]                     optional: []
#<<[(u'!', u'Msn2-{Nucleus}')]
#source states: [('x', u'Msn2_bd--STRE_bd')] product states: [('!c', u'Msn2_bd--STRE_bd')]
Msn2(loc~Nucleus,bd_STRE_bd) + STRE(bd_Msn2_bd) <-> Msn2(loc~Nucleus,bd_STRE_bd!0).STRE(bd_Msn2_bd!0)     kf22,kr22
#>>>>>>>>>>
########################### 23###NPC NEXP Mig1###
#      required: [[(u'!', u'Mig1-{P}')]]                           optional: []
#<<[(u'!', u'Mig1-{P}')]
#source states: [('!', u'Mig1_loc-{Nucleus}')] product states: [('!', u'Mig1_loc-{Cytoplasm}')]
NPC + Mig1(loc~Nucleus,bd~P) -> NPC + Mig1(bd~P,loc~Cytoplasm)     k23
#>>>>>>>>>>
########################### 24###NPC NIMP Mig1###
#      required: [[(u'x', u'Mig1-{P}')]]                           optional: []
#<<[(u'x', u'Mig1-{P}')]
#source states: [('!', u'Mig1_loc-{Cytoplasm}')] product states: [('!', u'Mig1_loc-{Nucleus}')]
NPC + Mig1(bd~U,loc~Cytoplasm) -> NPC + Mig1(loc~Nucleus,bd~U)     k24
#>>>>>>>>>>
########################### 25###NPC NEXP Snf1###
#      required: [[(u'x', u'Gal83--Snf1'), (u'x', u'Snf1_T210-{P}')]]optional: []
#<<[(u'x', u'Gal83--Snf1'), (u'x', u'Snf1_T210-{P}')]
#source states: [('!', u'Snf1_loc-{Nucleus}')] product states: [('!', u'Snf1_loc-{Cytoplasm}')]
NPC + Snf1(loc~Nucleus,T210~U,bd_Gal83_bd) -> NPC + Snf1(T210~U,loc~Cytoplasm,bd_Gal83_bd)     k25
#>>>>>>>>>>
########################### 26###Snf1 P+ Histone3###
#      required: [[('!', u'Snf1_T210-{P}'), ('!', u'Snf1_ID--Snf4'), ('!', u'Snf1-{Nucleus}'), ('!', u'Gal83--Snf1')]]optional: []
#<<[('!', u'Snf1_T210-{P}'), ('!', u'Snf1_ID--Snf4'), ('!', u'Snf1-{Nucleus}'), ('!', u'Gal83--Snf1')]
#source states: [('x', u'Histone3_bd-{P}')] product states: [('!', u'Histone3_bd-{P}')]
Snf4(bd_Snf1_ID!1).Snf1(loc~Nucleus,T210~P,bd_Gal83_bd!0,ID_Snf4_bd!1).Gal83(bd_Snf1_bd!0) + Histone3(bd~U) -> Snf4(bd_Snf1_ID!1).Snf1(loc~Nucleus,T210~P,bd_Gal83_bd!0,ID_Snf4_bd!1).Gal83(bd_Snf1_bd!0) + Histone3(bd~P)     k26
#>>>>>>>>>>
########################### 27###Snf1 P+ Hxk2###
#      required: [[('!', u'Gal83--Snf1'), ('!', u'Snf1_T210-{P}'), ('!', u'Snf1_ID--Snf4')], [('!', u'Sip2--Snf1'), ('!', u'Snf1_T210-{P}'), ('!', u'Snf1_ID--Snf4')], [('!', u'Sip2--Snf1'), ('!', u'Gal83--Snf1'), ('!', u'Snf1_T210-{P}'), ('!', u'Snf1_ID--Snf4')], [('!', u'Sip1--Snf1'), ('!', u'Snf1_T210-{P}'), ('!', u'Snf1_ID--Snf4')], [('!', u'Sip1--Snf1'), ('!', u'Gal83--Snf1'), ('!', u'Snf1_T210-{P}'), ('!', u'Snf1_ID--Snf4')], [('!', u'Sip1--Snf1'), ('!', u'Sip2--Snf1'), ('!', u'Snf1_T210-{P}'), ('!', u'Snf1_ID--Snf4')], [('!', u'Sip1--Snf1'), ('!', u'Sip2--Snf1'), ('!', u'Gal83--Snf1'), ('!', u'Snf1_T210-{P}'), ('!', u'Snf1_ID--Snf4')]]optional: []
#<<[('!', u'Gal83--Snf1'), ('!', u'Snf1_T210-{P}'), ('!', u'Snf1_ID--Snf4')]
#source states: [('x', u'Hxk2_S14-{P}')] product states: [('!', u'Hxk2_S14-{P}')]
Snf4(bd_Snf1_ID!1).Snf1(T210~P,bd_Gal83_bd!0,ID_Snf4_bd!1).Gal83(bd_Snf1_bd!0) + Hxk2(S14~U) -> Snf4(bd_Snf1_ID!1).Snf1(T210~P,bd_Gal83_bd!0,ID_Snf4_bd!1).Gal83(bd_Snf1_bd!0) + Hxk2(S14~P)     k27
#>>>>>>>>>>
#<<[('!', u'Sip2--Snf1'), ('!', u'Snf1_T210-{P}'), ('!', u'Snf1_ID--Snf4')]
#source states: [('x', u'Hxk2_S14-{P}')] product states: [('!', u'Hxk2_S14-{P}')]
Snf4(bd_Snf1_ID!1).Snf1(T210~P,bd_Sip2_bd!0,ID_Snf4_bd!1).Sip2(bd_Snf1_bd!0) + Hxk2(S14~U) -> Snf4(bd_Snf1_ID!1).Snf1(T210~P,bd_Sip2_bd!0,ID_Snf4_bd!1).Sip2(bd_Snf1_bd!0) + Hxk2(S14~P)     k27_i1
#>>>>>>>>>>
#<<[('!', u'Sip2--Snf1'), ('!', u'Gal83--Snf1'), ('!', u'Snf1_T210-{P}'), ('!', u'Snf1_ID--Snf4')]
#source states: [('x', u'Hxk2_S14-{P}')] product states: [('!', u'Hxk2_S14-{P}')]
Snf4(bd_Snf1_ID!1).Snf1(T210~P,bd_Sip2_bd!0,ID_Snf4_bd!1,bd_Gal83_bd!2).Gal83(bd_Snf1_bd!2).Sip2(bd_Snf1_bd!0) + Hxk2(S14~U) -> Snf4(bd_Snf1_ID!1).Snf1(T210~P,bd_Sip2_bd!0,ID_Snf4_bd!1,bd_Gal83_bd!2).Gal83(bd_Snf1_bd!2).Sip2(bd_Snf1_bd!0) + Hxk2(S14~P)     k27_i2
#>>>>>>>>>>
#<<[('!', u'Sip1--Snf1'), ('!', u'Snf1_T210-{P}'), ('!', u'Snf1_ID--Snf4')]
#source states: [('x', u'Hxk2_S14-{P}')] product states: [('!', u'Hxk2_S14-{P}')]
Snf4(bd_Snf1_ID!1).Snf1(T210~P,bd_Sip1_bd!0,ID_Snf4_bd!1).Sip1(bd_Snf1_bd!0) + Hxk2(S14~U) -> Snf4(bd_Snf1_ID!1).Snf1(T210~P,bd_Sip1_bd!0,ID_Snf4_bd!1).Sip1(bd_Snf1_bd!0) + Hxk2(S14~P)     k27_i3
#>>>>>>>>>>
#<<[('!', u'Sip1--Snf1'), ('!', u'Gal83--Snf1'), ('!', u'Snf1_T210-{P}'), ('!', u'Snf1_ID--Snf4')]
#source states: [('x', u'Hxk2_S14-{P}')] product states: [('!', u'Hxk2_S14-{P}')]
Snf4(bd_Snf1_ID!2).Snf1(T210~P,bd_Gal83_bd!0,bd_Sip1_bd!1,ID_Snf4_bd!2).Sip1(bd_Snf1_bd!1).Gal83(bd_Snf1_bd!0) + Hxk2(S14~U) -> Snf4(bd_Snf1_ID!2).Snf1(T210~P,bd_Gal83_bd!0,bd_Sip1_bd!1,ID_Snf4_bd!2).Sip1(bd_Snf1_bd!1).Gal83(bd_Snf1_bd!0) + Hxk2(S14~P)     k27_i4
#>>>>>>>>>>
#<<[('!', u'Sip1--Snf1'), ('!', u'Sip2--Snf1'), ('!', u'Snf1_T210-{P}'), ('!', u'Snf1_ID--Snf4')]
#source states: [('x', u'Hxk2_S14-{P}')] product states: [('!', u'Hxk2_S14-{P}')]
Snf4(bd_Snf1_ID!2).Snf1(T210~P,bd_Sip2_bd!0,bd_Sip1_bd!1,ID_Snf4_bd!2).Sip1(bd_Snf1_bd!1).Sip2(bd_Snf1_bd!0) + Hxk2(S14~U) -> Snf4(bd_Snf1_ID!2).Snf1(T210~P,bd_Sip2_bd!0,bd_Sip1_bd!1,ID_Snf4_bd!2).Sip1(bd_Snf1_bd!1).Sip2(bd_Snf1_bd!0) + Hxk2(S14~P)     k27_i5
#>>>>>>>>>>
#<<[('!', u'Sip1--Snf1'), ('!', u'Sip2--Snf1'), ('!', u'Gal83--Snf1'), ('!', u'Snf1_T210-{P}'), ('!', u'Snf1_ID--Snf4')]
#source states: [('x', u'Hxk2_S14-{P}')] product states: [('!', u'Hxk2_S14-{P}')]
Gal83(bd_Snf1_bd!3).Snf4(bd_Snf1_ID!2).Snf1(T210~P,bd_Sip2_bd!0,bd_Sip1_bd!1,ID_Snf4_bd!2,bd_Gal83_bd!3).Sip1(bd_Snf1_bd!1).Sip2(bd_Snf1_bd!0) + Hxk2(S14~U) -> Gal83(bd_Snf1_bd!3).Snf4(bd_Snf1_ID!2).Snf1(T210~P,bd_Sip2_bd!0,bd_Sip1_bd!1,ID_Snf4_bd!2,bd_Gal83_bd!3).Sip1(bd_Snf1_bd!1).Sip2(bd_Snf1_bd!0) + Hxk2(S14~P)     k27_i6
#>>>>>>>>>>
########################### 28###Glc7 P- Hxk2###
#      required: [[(u'!', u'Glc7--Shp1')]]                         optional: []
#<<[(u'!', u'Glc7--Shp1')]
#source states: [('!', u'Hxk2_bd-{P}')] product states: [('x', u'Hxk2_bd-{P}')]
Glc7(bd_Shp1_bd!0).Shp1(bd_Glc7_bd!0) + Hxk2(bd~P) -> Glc7(bd_Shp1_bd!0).Shp1(bd_Glc7_bd!0) + Hxk2(bd~U)     k28
#>>>>>>>>>>
########################### 29###Gal83 ppi Sip4###
#      required: [[('!', u'Snf1_T210-{P}'), ('!', u'Snf1_ID--Snf4'), ('!', u'Snf1-{Nucleus}'), ('!', u'Gal83--Snf1')]]optional: []
#<<[('!', u'Snf1_T210-{P}'), ('!', u'Snf1_ID--Snf4'), ('!', u'Snf1-{Nucleus}'), ('!', u'Gal83--Snf1')]
#source states: [('x', u'Gal83_bd--Sip4_bd')] product states: [('!c', u'Gal83_bd--Sip4_bd')]
Snf4(bd_Snf1_ID!2).Snf1(loc~Nucleus,T210~P,bd_Gal83_bd!1,ID_Snf4_bd!2).Gal83(bd_Snf1_bd!1,bd_Sip4_bd) + Sip4(bd_Gal83_bd) <-> Sip4(bd_Gal83_bd!0).Snf4(bd_Snf1_ID!2).Snf1(loc~Nucleus,T210~P,bd_Gal83_bd!1,ID_Snf4_bd!2).Gal83(bd_Snf1_bd!1,bd_Sip4_bd!0)     kf29,kr29
#>>>>>>>>>>
########################### 30###Tpk P+ Msn2###
#      required: [[(u'!', u'xXxUnknownRegulationxXx')]]            optional: []
#<<[(u'!', u'xXxUnknownRegulationxXx')]
#source states: [('x', u'Msn2_PKASite-{P}')] product states: [('!', u'Msn2_PKASite-{P}')]
Tpk + Msn2(PKASite~U) + xXxUnknownRegulationxXx -> Tpk + Msn2(PKASite~P) + xXxUnknownRegulationxXx     k30
#>>>>>>>>>>
########################### 31###Snf1 ppi Std1###
#      required: [[('!', u'Snf1_T210-{P}'), ('!', u'Snf1_ID--Snf4'), ('!', u'Snf1-{Nucleus}'), ('!', u'Gal83--Snf1')]]optional: []
#<<[('!', u'Snf1_T210-{P}'), ('!', u'Snf1_ID--Snf4'), ('!', u'Snf1-{Nucleus}'), ('!', u'Gal83--Snf1')]
#source states: [('x', u'Snf1_bd--Std1_bd')] product states: [('!c', u'Snf1_bd--Std1_bd')]
Snf4(bd_Snf1_ID!2).Snf1(loc~Nucleus,T210~P,bd_Gal83_bd!1,ID_Snf4_bd!2,bd_Std1_bd).Gal83(bd_Snf1_bd!1) + Std1(bd_Snf1_bd) <-> Std1(bd_Snf1_bd!0).Snf1(loc~Nucleus,T210~P,bd_Gal83_bd!1,ID_Snf4_bd!2,bd_Std1_bd!0).Gal83(bd_Snf1_bd!1).Snf4(bd_Snf1_ID!2)     kf31,kr31
#>>>>>>>>>>
########################### 32###Glc7 ppi Reg2###
#      required: [[(u'x', u'Glc7--Reg1')]]                         optional: []
#<<[(u'x', u'Glc7--Reg1')]
#source states: [('x', u'Glc7_bd--Reg2_bd')] product states: [('!c', u'Glc7_bd--Reg2_bd')]
Glc7(bd_Reg1_bd,bd_Reg2_bd) + Reg2(bd_Glc7_bd) <-> Glc7(bd_Reg1_bd,bd_Reg2_bd!0).Reg2(bd_Glc7_bd!0)     kf32,kr32
#>>>>>>>>>>
########################### 33###Nrg1 BIND Nrg1Site###
#      required: [[(u'x', u'Nrg1--Snf1')]]                         optional: []
#<<[(u'x', u'Nrg1--Snf1')]
#source states: [('x', u'Nrg1_bd--Nrg1Site_bd')] product states: [('!c', u'Nrg1_bd--Nrg1Site_bd')]
Nrg1(bd_Snf1_bd,bd_Nrg1Site_bd) + Nrg1Site(bd_Nrg1_bd) <-> Nrg1(bd_Snf1_bd,bd_Nrg1Site_bd!0).Nrg1Site(bd_Nrg1_bd!0)     kf33,kr33
#>>>>>>>>>>
########################### 34###Nrg2 BIND Nrg2Site###
#      required: [[(u'x', u'Nrg2--Snf1')]]                         optional: []
#<<[(u'x', u'Nrg2--Snf1')]
#source states: [('x', u'Nrg2_bd--Nrg2Site_bd')] product states: [('!c', u'Nrg2_bd--Nrg2Site_bd')]
Nrg2(bd_Snf1_bd,bd_Nrg2Site_bd) + Nrg2Site(bd_Nrg2_bd) <-> Nrg2Site(bd_Nrg2_bd!0).Nrg2(bd_Snf1_bd,bd_Nrg2Site_bd!0)     kf34,kr34
#>>>>>>>>>>
########################### 35###Snf1 P+ Gal83###
#      required: [[('!', u'Gal83--Snf1'), ('!', u'Snf1_T210-{P}'), ('!', u'Snf1_ID--Snf4')], [('!', u'Sip2--Snf1'), ('!', u'Snf1_T210-{P}'), ('!', u'Snf1_ID--Snf4')], [('!', u'Sip2--Snf1'), ('!', u'Gal83--Snf1'), ('!', u'Snf1_T210-{P}'), ('!', u'Snf1_ID--Snf4')], [('!', u'Sip1--Snf1'), ('!', u'Snf1_T210-{P}'), ('!', u'Snf1_ID--Snf4')], [('!', u'Sip1--Snf1'), ('!', u'Gal83--Snf1'), ('!', u'Snf1_T210-{P}'), ('!', u'Snf1_ID--Snf4')], [('!', u'Sip1--Snf1'), ('!', u'Sip2--Snf1'), ('!', u'Snf1_T210-{P}'), ('!', u'Snf1_ID--Snf4')], [('!', u'Sip1--Snf1'), ('!', u'Sip2--Snf1'), ('!', u'Gal83--Snf1'), ('!', u'Snf1_T210-{P}'), ('!', u'Snf1_ID--Snf4')]]optional: []
#<<[('!', u'Gal83--Snf1'), ('!', u'Snf1_T210-{P}'), ('!', u'Snf1_ID--Snf4')]
#source states: [('x', u'Gal83_Snf1Site-{P}')] product states: [('!', u'Gal83_Snf1Site-{P}')]
Snf4(bd_Snf1_ID!1).Snf1(T210~P,bd_Gal83_bd!0,ID_Snf4_bd!1).Gal83(Snf1Site~U,bd_Snf1_bd!0) -> Snf4(bd_Snf1_ID!1).Snf1(T210~P,bd_Gal83_bd!0,ID_Snf4_bd!1).Gal83(Snf1Site~P,bd_Snf1_bd!0)     k35
#>>>>>>>>>>
#<<[('!', u'Sip2--Snf1'), ('!', u'Snf1_T210-{P}'), ('!', u'Snf1_ID--Snf4')]
#source states: [('x', u'Gal83_Snf1Site-{P}')] product states: [('!', u'Gal83_Snf1Site-{P}')]
Snf4(bd_Snf1_ID!1).Snf1(T210~P,bd_Sip2_bd!0,ID_Snf4_bd!1).Sip2(bd_Snf1_bd!0) + Gal83(Snf1Site~U) -> Snf4(bd_Snf1_ID!1).Snf1(T210~P,bd_Sip2_bd!0,ID_Snf4_bd!1).Sip2(bd_Snf1_bd!0) + Gal83(Snf1Site~P)     k35_i1
#>>>>>>>>>>
#<<[('!', u'Sip2--Snf1'), ('!', u'Gal83--Snf1'), ('!', u'Snf1_T210-{P}'), ('!', u'Snf1_ID--Snf4')]
#source states: [('x', u'Gal83_Snf1Site-{P}')] product states: [('!', u'Gal83_Snf1Site-{P}')]
Snf4(bd_Snf1_ID!1).Snf1(T210~P,bd_Sip2_bd!0,ID_Snf4_bd!1,bd_Gal83_bd!2).Sip2(bd_Snf1_bd!0).Gal83(Snf1Site~U,bd_Snf1_bd!2) -> Snf4(bd_Snf1_ID!1).Snf1(T210~P,bd_Sip2_bd!0,ID_Snf4_bd!1,bd_Gal83_bd!2).Sip2(bd_Snf1_bd!0).Gal83(Snf1Site~P,bd_Snf1_bd!2)     k35_i2
#>>>>>>>>>>
#<<[('!', u'Sip1--Snf1'), ('!', u'Snf1_T210-{P}'), ('!', u'Snf1_ID--Snf4')]
#source states: [('x', u'Gal83_Snf1Site-{P}')] product states: [('!', u'Gal83_Snf1Site-{P}')]
Snf4(bd_Snf1_ID!1).Snf1(T210~P,bd_Sip1_bd!0,ID_Snf4_bd!1).Sip1(bd_Snf1_bd!0) + Gal83(Snf1Site~U) -> Snf4(bd_Snf1_ID!1).Snf1(T210~P,bd_Sip1_bd!0,ID_Snf4_bd!1).Sip1(bd_Snf1_bd!0) + Gal83(Snf1Site~P)     k35_i3
#>>>>>>>>>>
#<<[('!', u'Sip1--Snf1'), ('!', u'Gal83--Snf1'), ('!', u'Snf1_T210-{P}'), ('!', u'Snf1_ID--Snf4')]
#source states: [('x', u'Gal83_Snf1Site-{P}')] product states: [('!', u'Gal83_Snf1Site-{P}')]
Snf4(bd_Snf1_ID!2).Snf1(T210~P,bd_Gal83_bd!0,bd_Sip1_bd!1,ID_Snf4_bd!2).Sip1(bd_Snf1_bd!1).Gal83(Snf1Site~U,bd_Snf1_bd!0) -> Snf4(bd_Snf1_ID!2).Snf1(T210~P,bd_Gal83_bd!0,bd_Sip1_bd!1,ID_Snf4_bd!2).Sip1(bd_Snf1_bd!1).Gal83(Snf1Site~P,bd_Snf1_bd!0)     k35_i4
#>>>>>>>>>>
#<<[('!', u'Sip1--Snf1'), ('!', u'Sip2--Snf1'), ('!', u'Snf1_T210-{P}'), ('!', u'Snf1_ID--Snf4')]
#source states: [('x', u'Gal83_Snf1Site-{P}')] product states: [('!', u'Gal83_Snf1Site-{P}')]
Snf4(bd_Snf1_ID!2).Snf1(T210~P,bd_Sip2_bd!0,bd_Sip1_bd!1,ID_Snf4_bd!2).Sip1(bd_Snf1_bd!1).Sip2(bd_Snf1_bd!0) + Gal83(Snf1Site~U) -> Snf4(bd_Snf1_ID!2).Snf1(T210~P,bd_Sip2_bd!0,bd_Sip1_bd!1,ID_Snf4_bd!2).Sip1(bd_Snf1_bd!1).Sip2(bd_Snf1_bd!0) + Gal83(Snf1Site~P)     k35_i5
#>>>>>>>>>>
#<<[('!', u'Sip1--Snf1'), ('!', u'Sip2--Snf1'), ('!', u'Gal83--Snf1'), ('!', u'Snf1_T210-{P}'), ('!', u'Snf1_ID--Snf4')]
#source states: [('x', u'Gal83_Snf1Site-{P}')] product states: [('!', u'Gal83_Snf1Site-{P}')]
Snf4(bd_Snf1_ID!2).Snf1(T210~P,bd_Sip2_bd!0,bd_Sip1_bd!1,ID_Snf4_bd!2,bd_Gal83_bd!3).Sip2(bd_Snf1_bd!0).Gal83(Snf1Site~U,bd_Snf1_bd!3).Sip1(bd_Snf1_bd!1) -> Snf4(bd_Snf1_ID!2).Snf1(T210~P,bd_Sip2_bd!0,bd_Sip1_bd!1,ID_Snf4_bd!2,bd_Gal83_bd!3).Sip2(bd_Snf1_bd!0).Gal83(Snf1Site~P,bd_Snf1_bd!3).Sip1(bd_Snf1_bd!1)     k35_i6
#>>>>>>>>>>
########################### 36###Snf1 P+ Sip1###
#      required: [[('!', u'Gal83--Snf1'), ('!', u'Snf1_T210-{P}'), ('!', u'Snf1_ID--Snf4')], [('!', u'Sip2--Snf1'), ('!', u'Snf1_T210-{P}'), ('!', u'Snf1_ID--Snf4')], [('!', u'Sip2--Snf1'), ('!', u'Gal83--Snf1'), ('!', u'Snf1_T210-{P}'), ('!', u'Snf1_ID--Snf4')], [('!', u'Sip1--Snf1'), ('!', u'Snf1_T210-{P}'), ('!', u'Snf1_ID--Snf4')], [('!', u'Sip1--Snf1'), ('!', u'Gal83--Snf1'), ('!', u'Snf1_T210-{P}'), ('!', u'Snf1_ID--Snf4')], [('!', u'Sip1--Snf1'), ('!', u'Sip2--Snf1'), ('!', u'Snf1_T210-{P}'), ('!', u'Snf1_ID--Snf4')], [('!', u'Sip1--Snf1'), ('!', u'Sip2--Snf1'), ('!', u'Gal83--Snf1'), ('!', u'Snf1_T210-{P}'), ('!', u'Snf1_ID--Snf4')]]optional: []
#<<[('!', u'Gal83--Snf1'), ('!', u'Snf1_T210-{P}'), ('!', u'Snf1_ID--Snf4')]
#source states: [('x', u'Sip1_Snf1Site-{P}')] product states: [('!', u'Sip1_Snf1Site-{P}')]
Snf4(bd_Snf1_ID!1).Snf1(T210~P,bd_Gal83_bd!0,ID_Snf4_bd!1).Gal83(bd_Snf1_bd!0) + Sip1(Snf1Site~U) -> Snf4(bd_Snf1_ID!1).Snf1(T210~P,bd_Gal83_bd!0,ID_Snf4_bd!1).Gal83(bd_Snf1_bd!0) + Sip1(Snf1Site~P)     k36
#>>>>>>>>>>
#<<[('!', u'Sip2--Snf1'), ('!', u'Snf1_T210-{P}'), ('!', u'Snf1_ID--Snf4')]
#source states: [('x', u'Sip1_Snf1Site-{P}')] product states: [('!', u'Sip1_Snf1Site-{P}')]
Snf4(bd_Snf1_ID!1).Snf1(T210~P,bd_Sip2_bd!0,ID_Snf4_bd!1).Sip2(bd_Snf1_bd!0) + Sip1(Snf1Site~U) -> Snf4(bd_Snf1_ID!1).Snf1(T210~P,bd_Sip2_bd!0,ID_Snf4_bd!1).Sip2(bd_Snf1_bd!0) + Sip1(Snf1Site~P)     k36_i1
#>>>>>>>>>>
#<<[('!', u'Sip2--Snf1'), ('!', u'Gal83--Snf1'), ('!', u'Snf1_T210-{P}'), ('!', u'Snf1_ID--Snf4')]
#source states: [('x', u'Sip1_Snf1Site-{P}')] product states: [('!', u'Sip1_Snf1Site-{P}')]
Snf4(bd_Snf1_ID!1).Snf1(T210~P,bd_Sip2_bd!0,ID_Snf4_bd!1,bd_Gal83_bd!2).Gal83(bd_Snf1_bd!2).Sip2(bd_Snf1_bd!0) + Sip1(Snf1Site~U) -> Snf4(bd_Snf1_ID!1).Snf1(T210~P,bd_Sip2_bd!0,ID_Snf4_bd!1,bd_Gal83_bd!2).Gal83(bd_Snf1_bd!2).Sip2(bd_Snf1_bd!0) + Sip1(Snf1Site~P)     k36_i2
#>>>>>>>>>>
#<<[('!', u'Sip1--Snf1'), ('!', u'Snf1_T210-{P}'), ('!', u'Snf1_ID--Snf4')]
#source states: [('x', u'Sip1_Snf1Site-{P}')] product states: [('!', u'Sip1_Snf1Site-{P}')]
Snf4(bd_Snf1_ID!1).Snf1(T210~P,bd_Sip1_bd!0,ID_Snf4_bd!1).Sip1(Snf1Site~U,bd_Snf1_bd!0) -> Snf4(bd_Snf1_ID!1).Snf1(T210~P,bd_Sip1_bd!0,ID_Snf4_bd!1).Sip1(Snf1Site~P,bd_Snf1_bd!0)     k36_i3
#>>>>>>>>>>
#<<[('!', u'Sip1--Snf1'), ('!', u'Gal83--Snf1'), ('!', u'Snf1_T210-{P}'), ('!', u'Snf1_ID--Snf4')]
#source states: [('x', u'Sip1_Snf1Site-{P}')] product states: [('!', u'Sip1_Snf1Site-{P}')]
Snf4(bd_Snf1_ID!2).Snf1(T210~P,bd_Gal83_bd!0,bd_Sip1_bd!1,ID_Snf4_bd!2).Sip1(Snf1Site~U,bd_Snf1_bd!1).Gal83(bd_Snf1_bd!0) -> Snf4(bd_Snf1_ID!2).Snf1(T210~P,bd_Gal83_bd!0,bd_Sip1_bd!1,ID_Snf4_bd!2).Sip1(Snf1Site~P,bd_Snf1_bd!1).Gal83(bd_Snf1_bd!0)     k36_i4
#>>>>>>>>>>
#<<[('!', u'Sip1--Snf1'), ('!', u'Sip2--Snf1'), ('!', u'Snf1_T210-{P}'), ('!', u'Snf1_ID--Snf4')]
#source states: [('x', u'Sip1_Snf1Site-{P}')] product states: [('!', u'Sip1_Snf1Site-{P}')]
Snf4(bd_Snf1_ID!2).Snf1(T210~P,bd_Sip2_bd!0,bd_Sip1_bd!1,ID_Snf4_bd!2).Sip1(Snf1Site~U,bd_Snf1_bd!1).Sip2(bd_Snf1_bd!0) -> Snf4(bd_Snf1_ID!2).Snf1(T210~P,bd_Sip2_bd!0,bd_Sip1_bd!1,ID_Snf4_bd!2).Sip1(Snf1Site~P,bd_Snf1_bd!1).Sip2(bd_Snf1_bd!0)     k36_i5
#>>>>>>>>>>
#<<[('!', u'Sip1--Snf1'), ('!', u'Sip2--Snf1'), ('!', u'Gal83--Snf1'), ('!', u'Snf1_T210-{P}'), ('!', u'Snf1_ID--Snf4')]
#source states: [('x', u'Sip1_Snf1Site-{P}')] product states: [('!', u'Sip1_Snf1Site-{P}')]
Gal83(bd_Snf1_bd!3).Snf4(bd_Snf1_ID!2).Snf1(T210~P,bd_Sip2_bd!0,bd_Sip1_bd!1,ID_Snf4_bd!2,bd_Gal83_bd!3).Sip1(Snf1Site~U,bd_Snf1_bd!1).Sip2(bd_Snf1_bd!0) -> Gal83(bd_Snf1_bd!3).Snf4(bd_Snf1_ID!2).Snf1(T210~P,bd_Sip2_bd!0,bd_Sip1_bd!1,ID_Snf4_bd!2,bd_Gal83_bd!3).Sip1(Snf1Site~P,bd_Snf1_bd!1).Sip2(bd_Snf1_bd!0)     k36_i6
#>>>>>>>>>>
########################### 37###Snf1 P+ Sip2###
#      required: [[('!', u'Gal83--Snf1'), ('!', u'Snf1_T210-{P}'), ('!', u'Snf1_ID--Snf4')], [('!', u'Sip2--Snf1'), ('!', u'Snf1_T210-{P}'), ('!', u'Snf1_ID--Snf4')], [('!', u'Sip2--Snf1'), ('!', u'Gal83--Snf1'), ('!', u'Snf1_T210-{P}'), ('!', u'Snf1_ID--Snf4')], [('!', u'Sip1--Snf1'), ('!', u'Snf1_T210-{P}'), ('!', u'Snf1_ID--Snf4')], [('!', u'Sip1--Snf1'), ('!', u'Gal83--Snf1'), ('!', u'Snf1_T210-{P}'), ('!', u'Snf1_ID--Snf4')], [('!', u'Sip1--Snf1'), ('!', u'Sip2--Snf1'), ('!', u'Snf1_T210-{P}'), ('!', u'Snf1_ID--Snf4')], [('!', u'Sip1--Snf1'), ('!', u'Sip2--Snf1'), ('!', u'Gal83--Snf1'), ('!', u'Snf1_T210-{P}'), ('!', u'Snf1_ID--Snf4')]]optional: []
#<<[('!', u'Gal83--Snf1'), ('!', u'Snf1_T210-{P}'), ('!', u'Snf1_ID--Snf4')]
#source states: [('x', u'Sip2_Snf1Site-{P}')] product states: [('!', u'Sip2_Snf1Site-{P}')]
Snf4(bd_Snf1_ID!1).Snf1(T210~P,bd_Gal83_bd!0,ID_Snf4_bd!1).Gal83(bd_Snf1_bd!0) + Sip2(Snf1Site~U) -> Snf4(bd_Snf1_ID!1).Snf1(T210~P,bd_Gal83_bd!0,ID_Snf4_bd!1).Gal83(bd_Snf1_bd!0) + Sip2(Snf1Site~P)     k37
#>>>>>>>>>>
#<<[('!', u'Sip2--Snf1'), ('!', u'Snf1_T210-{P}'), ('!', u'Snf1_ID--Snf4')]
#source states: [('x', u'Sip2_Snf1Site-{P}')] product states: [('!', u'Sip2_Snf1Site-{P}')]
Snf4(bd_Snf1_ID!1).Snf1(T210~P,bd_Sip2_bd!0,ID_Snf4_bd!1).Sip2(Snf1Site~U,bd_Snf1_bd!0) -> Snf4(bd_Snf1_ID!1).Snf1(T210~P,bd_Sip2_bd!0,ID_Snf4_bd!1).Sip2(Snf1Site~P,bd_Snf1_bd!0)     k37_i1
#>>>>>>>>>>
#<<[('!', u'Sip2--Snf1'), ('!', u'Gal83--Snf1'), ('!', u'Snf1_T210-{P}'), ('!', u'Snf1_ID--Snf4')]
#source states: [('x', u'Sip2_Snf1Site-{P}')] product states: [('!', u'Sip2_Snf1Site-{P}')]
Snf4(bd_Snf1_ID!1).Snf1(T210~P,bd_Sip2_bd!0,ID_Snf4_bd!1,bd_Gal83_bd!2).Gal83(bd_Snf1_bd!2).Sip2(Snf1Site~U,bd_Snf1_bd!0) -> Snf4(bd_Snf1_ID!1).Snf1(T210~P,bd_Sip2_bd!0,ID_Snf4_bd!1,bd_Gal83_bd!2).Gal83(bd_Snf1_bd!2).Sip2(Snf1Site~P,bd_Snf1_bd!0)     k37_i2
#>>>>>>>>>>
#<<[('!', u'Sip1--Snf1'), ('!', u'Snf1_T210-{P}'), ('!', u'Snf1_ID--Snf4')]
#source states: [('x', u'Sip2_Snf1Site-{P}')] product states: [('!', u'Sip2_Snf1Site-{P}')]
Snf4(bd_Snf1_ID!1).Snf1(T210~P,bd_Sip1_bd!0,ID_Snf4_bd!1).Sip1(bd_Snf1_bd!0) + Sip2(Snf1Site~U) -> Snf4(bd_Snf1_ID!1).Snf1(T210~P,bd_Sip1_bd!0,ID_Snf4_bd!1).Sip1(bd_Snf1_bd!0) + Sip2(Snf1Site~P)     k37_i3
#>>>>>>>>>>
#<<[('!', u'Sip1--Snf1'), ('!', u'Gal83--Snf1'), ('!', u'Snf1_T210-{P}'), ('!', u'Snf1_ID--Snf4')]
#source states: [('x', u'Sip2_Snf1Site-{P}')] product states: [('!', u'Sip2_Snf1Site-{P}')]
Snf4(bd_Snf1_ID!2).Snf1(T210~P,bd_Gal83_bd!0,bd_Sip1_bd!1,ID_Snf4_bd!2).Sip1(bd_Snf1_bd!1).Gal83(bd_Snf1_bd!0) + Sip2(Snf1Site~U) -> Snf4(bd_Snf1_ID!2).Snf1(T210~P,bd_Gal83_bd!0,bd_Sip1_bd!1,ID_Snf4_bd!2).Sip1(bd_Snf1_bd!1).Gal83(bd_Snf1_bd!0) + Sip2(Snf1Site~P)     k37_i4
#>>>>>>>>>>
#<<[('!', u'Sip1--Snf1'), ('!', u'Sip2--Snf1'), ('!', u'Snf1_T210-{P}'), ('!', u'Snf1_ID--Snf4')]
#source states: [('x', u'Sip2_Snf1Site-{P}')] product states: [('!', u'Sip2_Snf1Site-{P}')]
Snf4(bd_Snf1_ID!2).Snf1(T210~P,bd_Sip2_bd!0,bd_Sip1_bd!1,ID_Snf4_bd!2).Sip1(bd_Snf1_bd!1).Sip2(Snf1Site~U,bd_Snf1_bd!0) -> Snf4(bd_Snf1_ID!2).Snf1(T210~P,bd_Sip2_bd!0,bd_Sip1_bd!1,ID_Snf4_bd!2).Sip1(bd_Snf1_bd!1).Sip2(Snf1Site~P,bd_Snf1_bd!0)     k37_i5
#>>>>>>>>>>
#<<[('!', u'Sip1--Snf1'), ('!', u'Sip2--Snf1'), ('!', u'Gal83--Snf1'), ('!', u'Snf1_T210-{P}'), ('!', u'Snf1_ID--Snf4')]
#source states: [('x', u'Sip2_Snf1Site-{P}')] product states: [('!', u'Sip2_Snf1Site-{P}')]
Gal83(bd_Snf1_bd!3).Snf4(bd_Snf1_ID!2).Snf1(T210~P,bd_Sip2_bd!0,bd_Sip1_bd!1,ID_Snf4_bd!2,bd_Gal83_bd!3).Sip1(bd_Snf1_bd!1).Sip2(Snf1Site~U,bd_Snf1_bd!0) -> Gal83(bd_Snf1_bd!3).Snf4(bd_Snf1_ID!2).Snf1(T210~P,bd_Sip2_bd!0,bd_Sip1_bd!1,ID_Snf4_bd!2,bd_Gal83_bd!3).Sip1(bd_Snf1_bd!1).Sip2(Snf1Site~P,bd_Snf1_bd!0)     k37_i6
#>>>>>>>>>>
########################### 38###CKII P+ Gal83###
#      required: [[('!', u'Gal83--Snf1'), ('!', u'Snf1_T210-{P}'), ('!', u'Snf1_ID--Snf4')], [('!', u'Sip2--Snf1'), ('!', u'Snf1_T210-{P}'), ('!', u'Snf1_ID--Snf4')], [('!', u'Sip2--Snf1'), ('!', u'Gal83--Snf1'), ('!', u'Snf1_T210-{P}'), ('!', u'Snf1_ID--Snf4')], [('!', u'Sip1--Snf1'), ('!', u'Snf1_T210-{P}'), ('!', u'Snf1_ID--Snf4')], [('!', u'Sip1--Snf1'), ('!', u'Gal83--Snf1'), ('!', u'Snf1_T210-{P}'), ('!', u'Snf1_ID--Snf4')], [('!', u'Sip1--Snf1'), ('!', u'Sip2--Snf1'), ('!', u'Snf1_T210-{P}'), ('!', u'Snf1_ID--Snf4')], [('!', u'Sip1--Snf1'), ('!', u'Sip2--Snf1'), ('!', u'Gal83--Snf1'), ('!', u'Snf1_T210-{P}'), ('!', u'Snf1_ID--Snf4')]]optional: []
#<<[('!', u'Gal83--Snf1'), ('!', u'Snf1_T210-{P}'), ('!', u'Snf1_ID--Snf4')]
#source states: [('x', u'Gal83_CKIISite-{P}')] product states: [('!', u'Gal83_CKIISite-{P}')]
CKII + Snf4(bd_Snf1_ID!1).Snf1(T210~P,bd_Gal83_bd!0,ID_Snf4_bd!1).Gal83(CKIISite~U,bd_Snf1_bd!0) -> CKII + Snf4(bd_Snf1_ID!1).Snf1(T210~P,bd_Gal83_bd!0,ID_Snf4_bd!1).Gal83(CKIISite~P,bd_Snf1_bd!0)     k38
#>>>>>>>>>>
#<<[('!', u'Sip2--Snf1'), ('!', u'Snf1_T210-{P}'), ('!', u'Snf1_ID--Snf4')]
#source states: [('x', u'Gal83_CKIISite-{P}')] product states: [('!', u'Gal83_CKIISite-{P}')]
CKII + Gal83(CKIISite~U) + Snf4(bd_Snf1_ID!1).Snf1(T210~P,bd_Sip2_bd!0,ID_Snf4_bd!1).Sip2(bd_Snf1_bd!0) -> CKII + Gal83(CKIISite~P) + Snf4(bd_Snf1_ID!1).Snf1(T210~P,bd_Sip2_bd!0,ID_Snf4_bd!1).Sip2(bd_Snf1_bd!0)     k38_i1
#>>>>>>>>>>
#<<[('!', u'Sip2--Snf1'), ('!', u'Gal83--Snf1'), ('!', u'Snf1_T210-{P}'), ('!', u'Snf1_ID--Snf4')]
#source states: [('x', u'Gal83_CKIISite-{P}')] product states: [('!', u'Gal83_CKIISite-{P}')]
CKII + Snf4(bd_Snf1_ID!1).Snf1(T210~P,bd_Sip2_bd!0,ID_Snf4_bd!1,bd_Gal83_bd!2).Sip2(bd_Snf1_bd!0).Gal83(CKIISite~U,bd_Snf1_bd!2) -> CKII + Snf4(bd_Snf1_ID!1).Snf1(T210~P,bd_Sip2_bd!0,ID_Snf4_bd!1,bd_Gal83_bd!2).Sip2(bd_Snf1_bd!0).Gal83(CKIISite~P,bd_Snf1_bd!2)     k38_i2
#>>>>>>>>>>
#<<[('!', u'Sip1--Snf1'), ('!', u'Snf1_T210-{P}'), ('!', u'Snf1_ID--Snf4')]
#source states: [('x', u'Gal83_CKIISite-{P}')] product states: [('!', u'Gal83_CKIISite-{P}')]
CKII + Gal83(CKIISite~U) + Snf4(bd_Snf1_ID!1).Snf1(T210~P,bd_Sip1_bd!0,ID_Snf4_bd!1).Sip1(bd_Snf1_bd!0) -> CKII + Gal83(CKIISite~P) + Snf4(bd_Snf1_ID!1).Snf1(T210~P,bd_Sip1_bd!0,ID_Snf4_bd!1).Sip1(bd_Snf1_bd!0)     k38_i3
#>>>>>>>>>>
#<<[('!', u'Sip1--Snf1'), ('!', u'Gal83--Snf1'), ('!', u'Snf1_T210-{P}'), ('!', u'Snf1_ID--Snf4')]
#source states: [('x', u'Gal83_CKIISite-{P}')] product states: [('!', u'Gal83_CKIISite-{P}')]
CKII + Snf4(bd_Snf1_ID!2).Snf1(T210~P,bd_Gal83_bd!0,bd_Sip1_bd!1,ID_Snf4_bd!2).Sip1(bd_Snf1_bd!1).Gal83(CKIISite~U,bd_Snf1_bd!0) -> CKII + Snf4(bd_Snf1_ID!2).Snf1(T210~P,bd_Gal83_bd!0,bd_Sip1_bd!1,ID_Snf4_bd!2).Sip1(bd_Snf1_bd!1).Gal83(CKIISite~P,bd_Snf1_bd!0)     k38_i4
#>>>>>>>>>>
#<<[('!', u'Sip1--Snf1'), ('!', u'Sip2--Snf1'), ('!', u'Snf1_T210-{P}'), ('!', u'Snf1_ID--Snf4')]
#source states: [('x', u'Gal83_CKIISite-{P}')] product states: [('!', u'Gal83_CKIISite-{P}')]
CKII + Gal83(CKIISite~U) + Snf4(bd_Snf1_ID!2).Snf1(T210~P,bd_Sip2_bd!0,bd_Sip1_bd!1,ID_Snf4_bd!2).Sip1(bd_Snf1_bd!1).Sip2(bd_Snf1_bd!0) -> CKII + Gal83(CKIISite~P) + Snf4(bd_Snf1_ID!2).Snf1(T210~P,bd_Sip2_bd!0,bd_Sip1_bd!1,ID_Snf4_bd!2).Sip1(bd_Snf1_bd!1).Sip2(bd_Snf1_bd!0)     k38_i5
#>>>>>>>>>>
#<<[('!', u'Sip1--Snf1'), ('!', u'Sip2--Snf1'), ('!', u'Gal83--Snf1'), ('!', u'Snf1_T210-{P}'), ('!', u'Snf1_ID--Snf4')]
#source states: [('x', u'Gal83_CKIISite-{P}')] product states: [('!', u'Gal83_CKIISite-{P}')]
CKII + Snf4(bd_Snf1_ID!2).Snf1(T210~P,bd_Sip2_bd!0,bd_Sip1_bd!1,ID_Snf4_bd!2,bd_Gal83_bd!3).Sip2(bd_Snf1_bd!0).Gal83(CKIISite~U,bd_Snf1_bd!3).Sip1(bd_Snf1_bd!1) -> CKII + Snf4(bd_Snf1_ID!2).Snf1(T210~P,bd_Sip2_bd!0,bd_Sip1_bd!1,ID_Snf4_bd!2,bd_Gal83_bd!3).Sip2(bd_Snf1_bd!0).Gal83(CKIISite~P,bd_Snf1_bd!3).Sip1(bd_Snf1_bd!1)     k38_i6
#>>>>>>>>>>
########################### 39###Mig1 BIND Mig1Site###
#      required: [[(u'!', u'Mig1-{Nucleus}')]]                     optional: []
#<<[(u'!', u'Mig1-{Nucleus}')]
#source states: [('x', u'Mig1_bd--Mig1Site_bd')] product states: [('!c', u'Mig1_bd--Mig1Site_bd')]
Mig1(loc~Nucleus,bd_Mig1Site_bd) + Mig1Site(bd_Mig1_bd) <-> Mig1(loc~Nucleus,bd_Mig1Site_bd!0).Mig1Site(bd_Mig1_bd!0)     kf39,kr39
#>>>>>>>>>>
########################### 40###Snf1 P+ Rds2###
#      required: [[('!', u'Snf1_T210-{P}'), ('!', u'Snf1_ID--Snf4'), ('!', u'Snf1-{Nucleus}'), ('!', u'Gal83--Snf1')]]optional: []
#<<[('!', u'Snf1_T210-{P}'), ('!', u'Snf1_ID--Snf4'), ('!', u'Snf1-{Nucleus}'), ('!', u'Gal83--Snf1')]
#source states: [('x', u'Rds2_bd-{P}')] product states: [('!', u'Rds2_bd-{P}')]
Snf4(bd_Snf1_ID!1).Snf1(loc~Nucleus,T210~P,bd_Gal83_bd!0,ID_Snf4_bd!1).Gal83(bd_Snf1_bd!0) + Rds2(bd~U) -> Snf4(bd_Snf1_ID!1).Snf1(loc~Nucleus,T210~P,bd_Gal83_bd!0,ID_Snf4_bd!1).Gal83(bd_Snf1_bd!0) + Rds2(bd~P)     k40
#>>>>>>>>>>
########################### 41###Rds2 BIND Rds2Site###
#      required: [[(u'!', u'Rds2-{P}')]]                           optional: []
#<<[(u'!', u'Rds2-{P}')]
#source states: [('x', u'Rds2_bd--Rds2Site_bd')] product states: [('!c', u'Rds2_bd--Rds2Site_bd')]
Rds2(bd~P,bd_Rds2Site_bd) + Rds2Site(bd_Rds2_bd) <-> Rds2(bd~P,bd_Rds2Site_bd!0).Rds2Site(bd_Rds2_bd!0)     kf41,kr41
#>>>>>>>>>>
########################### 42###Sip3 ppi Snf1###
#      required: [[('!', u'Snf1_T210-{P}'), ('!', u'Snf1_ID--Snf4'), ('!', u'Snf1-{Nucleus}'), ('!', u'Gal83--Snf1')]]optional: []
#<<[('!', u'Snf1_T210-{P}'), ('!', u'Snf1_ID--Snf4'), ('!', u'Snf1-{Nucleus}'), ('!', u'Gal83--Snf1')]
#source states: [('x', u'Sip3_bd--Snf1_bd')] product states: [('!c', u'Sip3_bd--Snf1_bd')]
Sip3(bd_Snf1_bd) + Snf4(bd_Snf1_ID!2).Snf1(loc~Nucleus,T210~P,bd_Gal83_bd!1,ID_Snf4_bd!2,bd_Sip3_bd).Gal83(bd_Snf1_bd!1) <-> Snf4(bd_Snf1_ID!2).Snf1(loc~Nucleus,T210~P,bd_Gal83_bd!1,ID_Snf4_bd!2,bd_Sip3_bd!0).Gal83(bd_Snf1_bd!1).Sip3(bd_Snf1_bd!0)     kf42,kr42
#>>>>>>>>>>
########################### 43###Snf1 P+ Cat8###
#      required: [[('!', u'Snf1_T210-{P}'), ('!', u'Snf1_ID--Snf4'), ('!', u'Snf1-{Nucleus}'), ('!', u'Gal83--Snf1')]]optional: []
#<<[('!', u'Snf1_T210-{P}'), ('!', u'Snf1_ID--Snf4'), ('!', u'Snf1-{Nucleus}'), ('!', u'Gal83--Snf1')]
#source states: [('x', u'Cat8_S562-{P}')] product states: [('!', u'Cat8_S562-{P}')]
Snf4(bd_Snf1_ID!1).Snf1(loc~Nucleus,T210~P,bd_Gal83_bd!0,ID_Snf4_bd!1).Gal83(bd_Snf1_bd!0) + Cat8(S562~U) -> Snf4(bd_Snf1_ID!1).Snf1(loc~Nucleus,T210~P,bd_Gal83_bd!0,ID_Snf4_bd!1).Gal83(bd_Snf1_bd!0) + Cat8(S562~P)     k43
#>>>>>>>>>>
########################### 44###Rsp5 P+ Rod1###
#      required: [[(u'x', u'Rod1-{P}')]]                           optional: []
#<<[(u'x', u'Rod1-{P}')]
#source states: [('x', u'Rod1_UbSite-{P}')] product states: [('!', u'Rod1_UbSite-{P}')]
Rsp5 + Rod1(bd~U,UbSite~U) -> Rsp5 + Rod1(bd~U,UbSite~P)     k44
#>>>>>>>>>>
########################### 45###Snf1 P+ Rod1###
#      required: [[('!', u'Gal83--Snf1'), ('!', u'Snf1_T210-{P}'), ('!', u'Snf1_ID--Snf4')], [('!', u'Sip2--Snf1'), ('!', u'Snf1_T210-{P}'), ('!', u'Snf1_ID--Snf4')], [('!', u'Sip2--Snf1'), ('!', u'Gal83--Snf1'), ('!', u'Snf1_T210-{P}'), ('!', u'Snf1_ID--Snf4')], [('!', u'Sip1--Snf1'), ('!', u'Snf1_T210-{P}'), ('!', u'Snf1_ID--Snf4')], [('!', u'Sip1--Snf1'), ('!', u'Gal83--Snf1'), ('!', u'Snf1_T210-{P}'), ('!', u'Snf1_ID--Snf4')], [('!', u'Sip1--Snf1'), ('!', u'Sip2--Snf1'), ('!', u'Snf1_T210-{P}'), ('!', u'Snf1_ID--Snf4')], [('!', u'Sip1--Snf1'), ('!', u'Sip2--Snf1'), ('!', u'Gal83--Snf1'), ('!', u'Snf1_T210-{P}'), ('!', u'Snf1_ID--Snf4')]]optional: []
#<<[('!', u'Gal83--Snf1'), ('!', u'Snf1_T210-{P}'), ('!', u'Snf1_ID--Snf4')]
#source states: [('x', u'Rod1_bd-{P}')] product states: [('!', u'Rod1_bd-{P}')]
Snf4(bd_Snf1_ID!1).Snf1(T210~P,bd_Gal83_bd!0,ID_Snf4_bd!1).Gal83(bd_Snf1_bd!0) + Rod1(bd~U) -> Snf4(bd_Snf1_ID!1).Snf1(T210~P,bd_Gal83_bd!0,ID_Snf4_bd!1).Gal83(bd_Snf1_bd!0) + Rod1(bd~P)     k45
#>>>>>>>>>>
#<<[('!', u'Sip2--Snf1'), ('!', u'Snf1_T210-{P}'), ('!', u'Snf1_ID--Snf4')]
#source states: [('x', u'Rod1_bd-{P}')] product states: [('!', u'Rod1_bd-{P}')]
Snf4(bd_Snf1_ID!1).Snf1(T210~P,bd_Sip2_bd!0,ID_Snf4_bd!1).Sip2(bd_Snf1_bd!0) + Rod1(bd~U) -> Snf4(bd_Snf1_ID!1).Snf1(T210~P,bd_Sip2_bd!0,ID_Snf4_bd!1).Sip2(bd_Snf1_bd!0) + Rod1(bd~P)     k45_i1
#>>>>>>>>>>
#<<[('!', u'Sip2--Snf1'), ('!', u'Gal83--Snf1'), ('!', u'Snf1_T210-{P}'), ('!', u'Snf1_ID--Snf4')]
#source states: [('x', u'Rod1_bd-{P}')] product states: [('!', u'Rod1_bd-{P}')]
Snf4(bd_Snf1_ID!1).Snf1(T210~P,bd_Sip2_bd!0,ID_Snf4_bd!1,bd_Gal83_bd!2).Gal83(bd_Snf1_bd!2).Sip2(bd_Snf1_bd!0) + Rod1(bd~U) -> Snf4(bd_Snf1_ID!1).Snf1(T210~P,bd_Sip2_bd!0,ID_Snf4_bd!1,bd_Gal83_bd!2).Gal83(bd_Snf1_bd!2).Sip2(bd_Snf1_bd!0) + Rod1(bd~P)     k45_i2
#>>>>>>>>>>
#<<[('!', u'Sip1--Snf1'), ('!', u'Snf1_T210-{P}'), ('!', u'Snf1_ID--Snf4')]
#source states: [('x', u'Rod1_bd-{P}')] product states: [('!', u'Rod1_bd-{P}')]
Snf4(bd_Snf1_ID!1).Snf1(T210~P,bd_Sip1_bd!0,ID_Snf4_bd!1).Sip1(bd_Snf1_bd!0) + Rod1(bd~U) -> Snf4(bd_Snf1_ID!1).Snf1(T210~P,bd_Sip1_bd!0,ID_Snf4_bd!1).Sip1(bd_Snf1_bd!0) + Rod1(bd~P)     k45_i3
#>>>>>>>>>>
#<<[('!', u'Sip1--Snf1'), ('!', u'Gal83--Snf1'), ('!', u'Snf1_T210-{P}'), ('!', u'Snf1_ID--Snf4')]
#source states: [('x', u'Rod1_bd-{P}')] product states: [('!', u'Rod1_bd-{P}')]
Snf4(bd_Snf1_ID!2).Snf1(T210~P,bd_Gal83_bd!0,bd_Sip1_bd!1,ID_Snf4_bd!2).Sip1(bd_Snf1_bd!1).Gal83(bd_Snf1_bd!0) + Rod1(bd~U) -> Snf4(bd_Snf1_ID!2).Snf1(T210~P,bd_Gal83_bd!0,bd_Sip1_bd!1,ID_Snf4_bd!2).Sip1(bd_Snf1_bd!1).Gal83(bd_Snf1_bd!0) + Rod1(bd~P)     k45_i4
#>>>>>>>>>>
#<<[('!', u'Sip1--Snf1'), ('!', u'Sip2--Snf1'), ('!', u'Snf1_T210-{P}'), ('!', u'Snf1_ID--Snf4')]
#source states: [('x', u'Rod1_bd-{P}')] product states: [('!', u'Rod1_bd-{P}')]
Snf4(bd_Snf1_ID!2).Snf1(T210~P,bd_Sip2_bd!0,bd_Sip1_bd!1,ID_Snf4_bd!2).Sip1(bd_Snf1_bd!1).Sip2(bd_Snf1_bd!0) + Rod1(bd~U) -> Snf4(bd_Snf1_ID!2).Snf1(T210~P,bd_Sip2_bd!0,bd_Sip1_bd!1,ID_Snf4_bd!2).Sip1(bd_Snf1_bd!1).Sip2(bd_Snf1_bd!0) + Rod1(bd~P)     k45_i5
#>>>>>>>>>>
#<<[('!', u'Sip1--Snf1'), ('!', u'Sip2--Snf1'), ('!', u'Gal83--Snf1'), ('!', u'Snf1_T210-{P}'), ('!', u'Snf1_ID--Snf4')]
#source states: [('x', u'Rod1_bd-{P}')] product states: [('!', u'Rod1_bd-{P}')]
Gal83(bd_Snf1_bd!3).Snf4(bd_Snf1_ID!2).Snf1(T210~P,bd_Sip2_bd!0,bd_Sip1_bd!1,ID_Snf4_bd!2,bd_Gal83_bd!3).Sip1(bd_Snf1_bd!1).Sip2(bd_Snf1_bd!0) + Rod1(bd~U) -> Gal83(bd_Snf1_bd!3).Snf4(bd_Snf1_ID!2).Snf1(T210~P,bd_Sip2_bd!0,bd_Sip1_bd!1,ID_Snf4_bd!2,bd_Gal83_bd!3).Sip1(bd_Snf1_bd!1).Sip2(bd_Snf1_bd!0) + Rod1(bd~P)     k45_i6
#>>>>>>>>>>
########################### 46###Glc7 P- Rod1###
#      required: [[('!', u'Glc7--Reg2')], [('!', u'Glc7--Reg1')], [('!', u'Glc7--Reg1'), ('!', u'Glc7--Reg2')]]optional: []
#<<[('!', u'Glc7--Reg2')]
#source states: [('!', u'Rod1_bd-{P}')] product states: [('x', u'Rod1_bd-{P}')]
Glc7(bd_Reg2_bd!0).Reg2(bd_Glc7_bd!0) + Rod1(bd~P) -> Glc7(bd_Reg2_bd!0).Reg2(bd_Glc7_bd!0) + Rod1(bd~U)     k46
#>>>>>>>>>>
#<<[('!', u'Glc7--Reg1')]
#source states: [('!', u'Rod1_bd-{P}')] product states: [('x', u'Rod1_bd-{P}')]
Glc7(bd_Reg1_bd!0).Reg1(bd_Glc7_bd!0) + Rod1(bd~P) -> Glc7(bd_Reg1_bd!0).Reg1(bd_Glc7_bd!0) + Rod1(bd~U)     k46_i1
#>>>>>>>>>>
#<<[('!', u'Glc7--Reg1'), ('!', u'Glc7--Reg2')]
#source states: [('!', u'Rod1_bd-{P}')] product states: [('x', u'Rod1_bd-{P}')]
Glc7(bd_Reg2_bd!0,bd_Reg1_bd!1).Reg2(bd_Glc7_bd!0).Reg1(bd_Glc7_bd!1) + Rod1(bd~P) -> Glc7(bd_Reg2_bd!0,bd_Reg1_bd!1).Reg2(bd_Glc7_bd!0).Reg1(bd_Glc7_bd!1) + Rod1(bd~U)     k46_i2
#>>>>>>>>>>
########################### 47###Gcn5 ppi Snf1###
#      required: [[('!', u'Snf1_T210-{P}'), ('!', u'Snf1_ID--Snf4'), ('!', u'Snf1-{Nucleus}'), ('!', u'Gal83--Snf1')]]optional: []
#<<[('!', u'Snf1_T210-{P}'), ('!', u'Snf1_ID--Snf4'), ('!', u'Snf1-{Nucleus}'), ('!', u'Gal83--Snf1')]
#source states: [('x', u'Gcn5_bd--Snf1_bd')] product states: [('!c', u'Gcn5_bd--Snf1_bd')]
Gcn5(bd_Snf1_bd) + Snf4(bd_Snf1_ID!2).Snf1(loc~Nucleus,T210~P,bd_Gal83_bd!1,ID_Snf4_bd!2,bd_Gcn5_bd).Gal83(bd_Snf1_bd!1) <-> Snf4(bd_Snf1_ID!2).Snf1(loc~Nucleus,T210~P,bd_Gal83_bd!1,ID_Snf4_bd!2,bd_Gcn5_bd!0).Gcn5(bd_Snf1_bd!0).Gal83(bd_Snf1_bd!1)     kf47,kr47
#>>>>>>>>>>
########################### 48###Ctk1 ppi Snf1###
#      required: [[('!', u'Snf1_T210-{P}'), ('!', u'Snf1_ID--Snf4'), ('!', u'Snf1-{Nucleus}'), ('!', u'Gal83--Snf1')]]optional: []
#<<[('!', u'Snf1_T210-{P}'), ('!', u'Snf1_ID--Snf4'), ('!', u'Snf1-{Nucleus}'), ('!', u'Gal83--Snf1')]
#source states: [('x', u'Ctk1_bd--Snf1_bd')] product states: [('!c', u'Ctk1_bd--Snf1_bd')]
Ctk1(bd_Snf1_bd) + Snf4(bd_Snf1_ID!2).Snf1(loc~Nucleus,T210~P,bd_Gal83_bd!1,ID_Snf4_bd!2,bd_Ctk1_bd).Gal83(bd_Snf1_bd!1) <-> Ctk1(bd_Snf1_bd!0).Snf1(loc~Nucleus,T210~P,bd_Gal83_bd!1,ID_Snf4_bd!2,bd_Ctk1_bd!0).Gal83(bd_Snf1_bd!1).Snf4(bd_Snf1_ID!2)     kf48,kr48
#>>>>>>>>>>
########################### 49###Snf1 P+ Pfk27###
#      required: [[('!', u'Gal83--Snf1'), ('!', u'Snf1_T210-{P}'), ('!', u'Snf1_ID--Snf4')], [('!', u'Sip2--Snf1'), ('!', u'Snf1_T210-{P}'), ('!', u'Snf1_ID--Snf4')], [('!', u'Sip2--Snf1'), ('!', u'Gal83--Snf1'), ('!', u'Snf1_T210-{P}'), ('!', u'Snf1_ID--Snf4')], [('!', u'Sip1--Snf1'), ('!', u'Snf1_T210-{P}'), ('!', u'Snf1_ID--Snf4')], [('!', u'Sip1--Snf1'), ('!', u'Gal83--Snf1'), ('!', u'Snf1_T210-{P}'), ('!', u'Snf1_ID--Snf4')], [('!', u'Sip1--Snf1'), ('!', u'Sip2--Snf1'), ('!', u'Snf1_T210-{P}'), ('!', u'Snf1_ID--Snf4')], [('!', u'Sip1--Snf1'), ('!', u'Sip2--Snf1'), ('!', u'Gal83--Snf1'), ('!', u'Snf1_T210-{P}'), ('!', u'Snf1_ID--Snf4')]]optional: []
#<<[('!', u'Gal83--Snf1'), ('!', u'Snf1_T210-{P}'), ('!', u'Snf1_ID--Snf4')]
#source states: [('x', u'Pfk27_bd-{P}')] product states: [('!', u'Pfk27_bd-{P}')]
Snf4(bd_Snf1_ID!1).Snf1(T210~P,bd_Gal83_bd!0,ID_Snf4_bd!1).Gal83(bd_Snf1_bd!0) + Pfk27(bd~U) -> Snf4(bd_Snf1_ID!1).Snf1(T210~P,bd_Gal83_bd!0,ID_Snf4_bd!1).Gal83(bd_Snf1_bd!0) + Pfk27(bd~P)     k49
#>>>>>>>>>>
#<<[('!', u'Sip2--Snf1'), ('!', u'Snf1_T210-{P}'), ('!', u'Snf1_ID--Snf4')]
#source states: [('x', u'Pfk27_bd-{P}')] product states: [('!', u'Pfk27_bd-{P}')]
Snf4(bd_Snf1_ID!1).Snf1(T210~P,bd_Sip2_bd!0,ID_Snf4_bd!1).Sip2(bd_Snf1_bd!0) + Pfk27(bd~U) -> Snf4(bd_Snf1_ID!1).Snf1(T210~P,bd_Sip2_bd!0,ID_Snf4_bd!1).Sip2(bd_Snf1_bd!0) + Pfk27(bd~P)     k49_i1
#>>>>>>>>>>
#<<[('!', u'Sip2--Snf1'), ('!', u'Gal83--Snf1'), ('!', u'Snf1_T210-{P}'), ('!', u'Snf1_ID--Snf4')]
#source states: [('x', u'Pfk27_bd-{P}')] product states: [('!', u'Pfk27_bd-{P}')]
Snf4(bd_Snf1_ID!1).Snf1(T210~P,bd_Sip2_bd!0,ID_Snf4_bd!1,bd_Gal83_bd!2).Gal83(bd_Snf1_bd!2).Sip2(bd_Snf1_bd!0) + Pfk27(bd~U) -> Snf4(bd_Snf1_ID!1).Snf1(T210~P,bd_Sip2_bd!0,ID_Snf4_bd!1,bd_Gal83_bd!2).Gal83(bd_Snf1_bd!2).Sip2(bd_Snf1_bd!0) + Pfk27(bd~P)     k49_i2
#>>>>>>>>>>
#<<[('!', u'Sip1--Snf1'), ('!', u'Snf1_T210-{P}'), ('!', u'Snf1_ID--Snf4')]
#source states: [('x', u'Pfk27_bd-{P}')] product states: [('!', u'Pfk27_bd-{P}')]
Snf4(bd_Snf1_ID!1).Snf1(T210~P,bd_Sip1_bd!0,ID_Snf4_bd!1).Sip1(bd_Snf1_bd!0) + Pfk27(bd~U) -> Snf4(bd_Snf1_ID!1).Snf1(T210~P,bd_Sip1_bd!0,ID_Snf4_bd!1).Sip1(bd_Snf1_bd!0) + Pfk27(bd~P)     k49_i3
#>>>>>>>>>>
#<<[('!', u'Sip1--Snf1'), ('!', u'Gal83--Snf1'), ('!', u'Snf1_T210-{P}'), ('!', u'Snf1_ID--Snf4')]
#source states: [('x', u'Pfk27_bd-{P}')] product states: [('!', u'Pfk27_bd-{P}')]
Snf4(bd_Snf1_ID!2).Snf1(T210~P,bd_Gal83_bd!0,bd_Sip1_bd!1,ID_Snf4_bd!2).Sip1(bd_Snf1_bd!1).Gal83(bd_Snf1_bd!0) + Pfk27(bd~U) -> Snf4(bd_Snf1_ID!2).Snf1(T210~P,bd_Gal83_bd!0,bd_Sip1_bd!1,ID_Snf4_bd!2).Sip1(bd_Snf1_bd!1).Gal83(bd_Snf1_bd!0) + Pfk27(bd~P)     k49_i4
#>>>>>>>>>>
#<<[('!', u'Sip1--Snf1'), ('!', u'Sip2--Snf1'), ('!', u'Snf1_T210-{P}'), ('!', u'Snf1_ID--Snf4')]
#source states: [('x', u'Pfk27_bd-{P}')] product states: [('!', u'Pfk27_bd-{P}')]
Snf4(bd_Snf1_ID!2).Snf1(T210~P,bd_Sip2_bd!0,bd_Sip1_bd!1,ID_Snf4_bd!2).Sip1(bd_Snf1_bd!1).Sip2(bd_Snf1_bd!0) + Pfk27(bd~U) -> Snf4(bd_Snf1_ID!2).Snf1(T210~P,bd_Sip2_bd!0,bd_Sip1_bd!1,ID_Snf4_bd!2).Sip1(bd_Snf1_bd!1).Sip2(bd_Snf1_bd!0) + Pfk27(bd~P)     k49_i5
#>>>>>>>>>>
#<<[('!', u'Sip1--Snf1'), ('!', u'Sip2--Snf1'), ('!', u'Gal83--Snf1'), ('!', u'Snf1_T210-{P}'), ('!', u'Snf1_ID--Snf4')]
#source states: [('x', u'Pfk27_bd-{P}')] product states: [('!', u'Pfk27_bd-{P}')]
Gal83(bd_Snf1_bd!3).Snf4(bd_Snf1_ID!2).Snf1(T210~P,bd_Sip2_bd!0,bd_Sip1_bd!1,ID_Snf4_bd!2,bd_Gal83_bd!3).Sip1(bd_Snf1_bd!1).Sip2(bd_Snf1_bd!0) + Pfk27(bd~U) -> Gal83(bd_Snf1_bd!3).Snf4(bd_Snf1_ID!2).Snf1(T210~P,bd_Sip2_bd!0,bd_Sip1_bd!1,ID_Snf4_bd!2,bd_Gal83_bd!3).Sip1(bd_Snf1_bd!1).Sip2(bd_Snf1_bd!0) + Pfk27(bd~P)     k49_i6
#>>>>>>>>>>
########################### 50###Snf1 P+ Hcm1###
#      required: [[('!', u'Snf1_T210-{P}'), ('!', u'Snf1_ID--Snf4'), ('!', u'Snf1-{Nucleus}'), ('!', u'Gal83--Snf1')]]optional: []
#<<[('!', u'Snf1_T210-{P}'), ('!', u'Snf1_ID--Snf4'), ('!', u'Snf1-{Nucleus}'), ('!', u'Gal83--Snf1')]
#source states: [('x', u'Hcm1_bd-{P}')] product states: [('!', u'Hcm1_bd-{P}')]
Snf4(bd_Snf1_ID!1).Snf1(loc~Nucleus,T210~P,bd_Gal83_bd!0,ID_Snf4_bd!1).Gal83(bd_Snf1_bd!0) + Hcm1(bd~U) -> Snf4(bd_Snf1_ID!1).Snf1(loc~Nucleus,T210~P,bd_Gal83_bd!0,ID_Snf4_bd!1).Gal83(bd_Snf1_bd!0) + Hcm1(bd~P)     k50
#>>>>>>>>>>
########################### 51###Nrg1 ppi Snf1###
#      required: [[('!', u'Snf1_T210-{P}'), ('!', u'Snf1_ID--Snf4'), ('!', u'Snf1-{Nucleus}'), ('!', u'Gal83--Snf1')]]optional: []
#<<[('!', u'Snf1_T210-{P}'), ('!', u'Snf1_ID--Snf4'), ('!', u'Snf1-{Nucleus}'), ('!', u'Gal83--Snf1')]
#source states: [('x', u'Nrg1_bd--Snf1_bd')] product states: [('!c', u'Nrg1_bd--Snf1_bd')]
Nrg1(bd_Snf1_bd) + Snf4(bd_Snf1_ID!2).Snf1(loc~Nucleus,T210~P,bd_Gal83_bd!1,ID_Snf4_bd!2,bd_Nrg1_bd).Gal83(bd_Snf1_bd!1) <-> Nrg1(bd_Snf1_bd!0).Snf4(bd_Snf1_ID!2).Snf1(loc~Nucleus,T210~P,bd_Gal83_bd!1,ID_Snf4_bd!2,bd_Nrg1_bd!0).Gal83(bd_Snf1_bd!1)     kf51,kr51
#>>>>>>>>>>
########################### 52###Nrg2 ppi Snf1###
#      required: [[('!', u'Snf1_T210-{P}'), ('!', u'Snf1_ID--Snf4'), ('!', u'Snf1-{Nucleus}'), ('!', u'Gal83--Snf1')]]optional: []
#<<[('!', u'Snf1_T210-{P}'), ('!', u'Snf1_ID--Snf4'), ('!', u'Snf1-{Nucleus}'), ('!', u'Gal83--Snf1')]
#source states: [('x', u'Nrg2_bd--Snf1_bd')] product states: [('!c', u'Nrg2_bd--Snf1_bd')]
Nrg2(bd_Snf1_bd) + Snf4(bd_Snf1_ID!2).Snf1(loc~Nucleus,T210~P,bd_Gal83_bd!1,ID_Snf4_bd!2,bd_Nrg2_bd).Gal83(bd_Snf1_bd!1) <-> Snf4(bd_Snf1_ID!2).Nrg2(bd_Snf1_bd!0).Snf1(loc~Nucleus,T210~P,bd_Gal83_bd!1,ID_Snf4_bd!2,bd_Nrg2_bd!0).Gal83(bd_Snf1_bd!1)     kf52,kr52
#>>>>>>>>>>
########################### 53###NPC NIMP Hxk2###
#      required: [[(u'x', u'Hxk2_S14-{P}')]]                       optional: []
#<<[(u'x', u'Hxk2_S14-{P}')]
#source states: [('!', u'Hxk2_loc-{Cytoplasm}')] product states: [('!', u'Hxk2_loc-{Nucleus}')]
NPC + Hxk2(loc~Cytoplasm,S14~U) -> NPC + Hxk2(loc~Nucleus,S14~U)     k53
#>>>>>>>>>>
########################### 54###Mms21 P+ Snf1###
#      required: [[(u'!', u'xXxUnknownRegulationxXx')]]            optional: []
#<<[(u'!', u'xXxUnknownRegulationxXx')]
#source states: [('x', u'Snf1_bd-{P}')] product states: [('!', u'Snf1_bd-{P}')]
Mms21 + Snf1(bd~U) + xXxUnknownRegulationxXx -> Mms21 + Snf1(bd~P) + xXxUnknownRegulationxXx     k54
#>>>>>>>>>>
########################### 55###Slx5 P+ Snf1###
#      required: [[(u'!', u'Snf1-{P}')]]                           optional: []
#<<[(u'!', u'Snf1-{P}')]
#source states: [('x', u'Snf1_UbSite-{P}')] product states: [('!', u'Snf1_UbSite-{P}')]
Slx5 + Snf1(UbSite~U,bd~P) -> Slx5 + Snf1(bd~P,UbSite~P)     k55
#>>>>>>>>>>
########################### 56###Ubp8 P- Snf1###
#      required: [[]]                                              optional: []
#<<[]
#source states: [('!', u'Snf1_UbSite-{P}')] product states: [('x', u'Snf1_UbSite-{P}')]
Ubp8 + Snf1(UbSite~P) -> Ubp8 + Snf1(UbSite~U)     k56
#>>>>>>>>>>
########################### 57###Snf1 P+ Reg1###
#      required: [[('!', u'Gal83--Snf1'), ('!', u'Snf1_T210-{P}'), ('!', u'Snf1_ID--Snf4')], [('!', u'Sip2--Snf1'), ('!', u'Snf1_T210-{P}'), ('!', u'Snf1_ID--Snf4')], [('!', u'Sip2--Snf1'), ('!', u'Gal83--Snf1'), ('!', u'Snf1_T210-{P}'), ('!', u'Snf1_ID--Snf4')], [('!', u'Sip1--Snf1'), ('!', u'Snf1_T210-{P}'), ('!', u'Snf1_ID--Snf4')], [('!', u'Sip1--Snf1'), ('!', u'Gal83--Snf1'), ('!', u'Snf1_T210-{P}'), ('!', u'Snf1_ID--Snf4')], [('!', u'Sip1--Snf1'), ('!', u'Sip2--Snf1'), ('!', u'Snf1_T210-{P}'), ('!', u'Snf1_ID--Snf4')], [('!', u'Sip1--Snf1'), ('!', u'Sip2--Snf1'), ('!', u'Gal83--Snf1'), ('!', u'Snf1_T210-{P}'), ('!', u'Snf1_ID--Snf4')]]optional: []
#<<[('!', u'Gal83--Snf1'), ('!', u'Snf1_T210-{P}'), ('!', u'Snf1_ID--Snf4')]
#source states: [('x', u'Reg1_bd-{P}')] product states: [('!', u'Reg1_bd-{P}')]
Snf4(bd_Snf1_ID!1).Snf1(T210~P,bd_Gal83_bd!0,ID_Snf4_bd!1).Gal83(bd_Snf1_bd!0) + Reg1(bd~U) -> Snf4(bd_Snf1_ID!1).Snf1(T210~P,bd_Gal83_bd!0,ID_Snf4_bd!1).Gal83(bd_Snf1_bd!0) + Reg1(bd~P)     k57
#>>>>>>>>>>
#<<[('!', u'Sip2--Snf1'), ('!', u'Snf1_T210-{P}'), ('!', u'Snf1_ID--Snf4')]
#source states: [('x', u'Reg1_bd-{P}')] product states: [('!', u'Reg1_bd-{P}')]
Snf4(bd_Snf1_ID!1).Snf1(T210~P,bd_Sip2_bd!0,ID_Snf4_bd!1).Sip2(bd_Snf1_bd!0) + Reg1(bd~U) -> Snf4(bd_Snf1_ID!1).Snf1(T210~P,bd_Sip2_bd!0,ID_Snf4_bd!1).Sip2(bd_Snf1_bd!0) + Reg1(bd~P)     k57_i1
#>>>>>>>>>>
#<<[('!', u'Sip2--Snf1'), ('!', u'Gal83--Snf1'), ('!', u'Snf1_T210-{P}'), ('!', u'Snf1_ID--Snf4')]
#source states: [('x', u'Reg1_bd-{P}')] product states: [('!', u'Reg1_bd-{P}')]
Snf4(bd_Snf1_ID!1).Snf1(T210~P,bd_Sip2_bd!0,ID_Snf4_bd!1,bd_Gal83_bd!2).Gal83(bd_Snf1_bd!2).Sip2(bd_Snf1_bd!0) + Reg1(bd~U) -> Snf4(bd_Snf1_ID!1).Snf1(T210~P,bd_Sip2_bd!0,ID_Snf4_bd!1,bd_Gal83_bd!2).Gal83(bd_Snf1_bd!2).Sip2(bd_Snf1_bd!0) + Reg1(bd~P)     k57_i2
#>>>>>>>>>>
#<<[('!', u'Sip1--Snf1'), ('!', u'Snf1_T210-{P}'), ('!', u'Snf1_ID--Snf4')]
#source states: [('x', u'Reg1_bd-{P}')] product states: [('!', u'Reg1_bd-{P}')]
Snf4(bd_Snf1_ID!1).Snf1(T210~P,bd_Sip1_bd!0,ID_Snf4_bd!1).Sip1(bd_Snf1_bd!0) + Reg1(bd~U) -> Snf4(bd_Snf1_ID!1).Snf1(T210~P,bd_Sip1_bd!0,ID_Snf4_bd!1).Sip1(bd_Snf1_bd!0) + Reg1(bd~P)     k57_i3
#>>>>>>>>>>
#<<[('!', u'Sip1--Snf1'), ('!', u'Gal83--Snf1'), ('!', u'Snf1_T210-{P}'), ('!', u'Snf1_ID--Snf4')]
#source states: [('x', u'Reg1_bd-{P}')] product states: [('!', u'Reg1_bd-{P}')]
Snf4(bd_Snf1_ID!2).Snf1(T210~P,bd_Gal83_bd!0,bd_Sip1_bd!1,ID_Snf4_bd!2).Sip1(bd_Snf1_bd!1).Gal83(bd_Snf1_bd!0) + Reg1(bd~U) -> Snf4(bd_Snf1_ID!2).Snf1(T210~P,bd_Gal83_bd!0,bd_Sip1_bd!1,ID_Snf4_bd!2).Sip1(bd_Snf1_bd!1).Gal83(bd_Snf1_bd!0) + Reg1(bd~P)     k57_i4
#>>>>>>>>>>
#<<[('!', u'Sip1--Snf1'), ('!', u'Sip2--Snf1'), ('!', u'Snf1_T210-{P}'), ('!', u'Snf1_ID--Snf4')]
#source states: [('x', u'Reg1_bd-{P}')] product states: [('!', u'Reg1_bd-{P}')]
Snf4(bd_Snf1_ID!2).Snf1(T210~P,bd_Sip2_bd!0,bd_Sip1_bd!1,ID_Snf4_bd!2).Sip1(bd_Snf1_bd!1).Sip2(bd_Snf1_bd!0) + Reg1(bd~U) -> Snf4(bd_Snf1_ID!2).Snf1(T210~P,bd_Sip2_bd!0,bd_Sip1_bd!1,ID_Snf4_bd!2).Sip1(bd_Snf1_bd!1).Sip2(bd_Snf1_bd!0) + Reg1(bd~P)     k57_i5
#>>>>>>>>>>
#<<[('!', u'Sip1--Snf1'), ('!', u'Sip2--Snf1'), ('!', u'Gal83--Snf1'), ('!', u'Snf1_T210-{P}'), ('!', u'Snf1_ID--Snf4')]
#source states: [('x', u'Reg1_bd-{P}')] product states: [('!', u'Reg1_bd-{P}')]
Gal83(bd_Snf1_bd!3).Snf4(bd_Snf1_ID!2).Snf1(T210~P,bd_Sip2_bd!0,bd_Sip1_bd!1,ID_Snf4_bd!2,bd_Gal83_bd!3).Sip1(bd_Snf1_bd!1).Sip2(bd_Snf1_bd!0) + Reg1(bd~U) -> Gal83(bd_Snf1_bd!3).Snf4(bd_Snf1_ID!2).Snf1(T210~P,bd_Sip2_bd!0,bd_Sip1_bd!1,ID_Snf4_bd!2,bd_Gal83_bd!3).Sip1(bd_Snf1_bd!1).Sip2(bd_Snf1_bd!0) + Reg1(bd~P)     k57_i6
#>>>>>>>>>>
########################### 58###Cyc8 ppi Mig1###
#      required: [[(u'!', u'Mig1-{Nucleus}')]]                     optional: []
#<<[(u'!', u'Mig1-{Nucleus}')]
#source states: [('x', u'Cyc8_bd--Mig1_bd')] product states: [('!c', u'Cyc8_bd--Mig1_bd')]
Cyc8(bd_Mig1_bd) + Mig1(loc~Nucleus,bd_Cyc8_bd) <-> Mig1(loc~Nucleus,bd_Cyc8_bd!0).Cyc8(bd_Mig1_bd!0)     kf58,kr58
#>>>>>>>>>>
########################### 59###Snf1 P+ Gln3###
#      required: [[('!', u'Gal83--Snf1'), ('!', u'Snf1_T210-{P}'), ('!', u'Snf1_ID--Snf4'), (u'!', u'Gln3--Ure2')], [('!', u'Sip2--Snf1'), ('!', u'Snf1_T210-{P}'), ('!', u'Snf1_ID--Snf4'), (u'!', u'Gln3--Ure2')], [('!', u'Sip2--Snf1'), ('!', u'Gal83--Snf1'), ('!', u'Snf1_T210-{P}'), ('!', u'Snf1_ID--Snf4'), (u'!', u'Gln3--Ure2')], [('!', u'Sip1--Snf1'), ('!', u'Snf1_T210-{P}'), ('!', u'Snf1_ID--Snf4'), (u'!', u'Gln3--Ure2')], [('!', u'Sip1--Snf1'), ('!', u'Gal83--Snf1'), ('!', u'Snf1_T210-{P}'), ('!', u'Snf1_ID--Snf4'), (u'!', u'Gln3--Ure2')], [('!', u'Sip1--Snf1'), ('!', u'Sip2--Snf1'), ('!', u'Snf1_T210-{P}'), ('!', u'Snf1_ID--Snf4'), (u'!', u'Gln3--Ure2')], [('!', u'Sip1--Snf1'), ('!', u'Sip2--Snf1'), ('!', u'Gal83--Snf1'), ('!', u'Snf1_T210-{P}'), ('!', u'Snf1_ID--Snf4'), (u'!', u'Gln3--Ure2')]]optional: []
#<<[('!', u'Gal83--Snf1'), ('!', u'Snf1_T210-{P}'), ('!', u'Snf1_ID--Snf4'), (u'!', u'Gln3--Ure2')]
#source states: [('x', u'Gln3_bd-{P}')] product states: [('!', u'Gln3_bd-{P}')]
Snf4(bd_Snf1_ID!2).Snf1(T210~P,bd_Gal83_bd!0,ID_Snf4_bd!2).Gal83(bd_Snf1_bd!0) + Gln3(bd~U,bd_Ure2_bd!1).Ure2(bd_Gln3_bd!1) -> Snf4(bd_Snf1_ID!2).Snf1(T210~P,bd_Gal83_bd!0,ID_Snf4_bd!2).Gal83(bd_Snf1_bd!0) + Gln3(bd~P,bd_Ure2_bd!1).Ure2(bd_Gln3_bd!1)     k59
#>>>>>>>>>>
#<<[('!', u'Sip2--Snf1'), ('!', u'Snf1_T210-{P}'), ('!', u'Snf1_ID--Snf4'), (u'!', u'Gln3--Ure2')]
#source states: [('x', u'Gln3_bd-{P}')] product states: [('!', u'Gln3_bd-{P}')]
Snf4(bd_Snf1_ID!2).Snf1(T210~P,bd_Sip2_bd!0,ID_Snf4_bd!2).Sip2(bd_Snf1_bd!0) + Gln3(bd~U,bd_Ure2_bd!1).Ure2(bd_Gln3_bd!1) -> Snf4(bd_Snf1_ID!2).Snf1(T210~P,bd_Sip2_bd!0,ID_Snf4_bd!2).Sip2(bd_Snf1_bd!0) + Gln3(bd~P,bd_Ure2_bd!1).Ure2(bd_Gln3_bd!1)     k59_i1
#>>>>>>>>>>
#<<[('!', u'Sip2--Snf1'), ('!', u'Gal83--Snf1'), ('!', u'Snf1_T210-{P}'), ('!', u'Snf1_ID--Snf4'), (u'!', u'Gln3--Ure2')]
#source states: [('x', u'Gln3_bd-{P}')] product states: [('!', u'Gln3_bd-{P}')]
Snf4(bd_Snf1_ID!2).Snf1(T210~P,bd_Sip2_bd!0,ID_Snf4_bd!2,bd_Gal83_bd!3).Gal83(bd_Snf1_bd!3).Sip2(bd_Snf1_bd!0) + Gln3(bd~U,bd_Ure2_bd!1).Ure2(bd_Gln3_bd!1) -> Snf4(bd_Snf1_ID!2).Snf1(T210~P,bd_Sip2_bd!0,ID_Snf4_bd!2,bd_Gal83_bd!3).Gal83(bd_Snf1_bd!3).Sip2(bd_Snf1_bd!0) + Gln3(bd~P,bd_Ure2_bd!1).Ure2(bd_Gln3_bd!1)     k59_i2
#>>>>>>>>>>
#<<[('!', u'Sip1--Snf1'), ('!', u'Snf1_T210-{P}'), ('!', u'Snf1_ID--Snf4'), (u'!', u'Gln3--Ure2')]
#source states: [('x', u'Gln3_bd-{P}')] product states: [('!', u'Gln3_bd-{P}')]
Snf4(bd_Snf1_ID!2).Snf1(T210~P,bd_Sip1_bd!1,ID_Snf4_bd!2).Sip1(bd_Snf1_bd!1) + Gln3(bd~U,bd_Ure2_bd!0).Ure2(bd_Gln3_bd!0) -> Snf4(bd_Snf1_ID!2).Snf1(T210~P,bd_Sip1_bd!1,ID_Snf4_bd!2).Sip1(bd_Snf1_bd!1) + Gln3(bd~P,bd_Ure2_bd!0).Ure2(bd_Gln3_bd!0)     k59_i3
#>>>>>>>>>>
#<<[('!', u'Sip1--Snf1'), ('!', u'Gal83--Snf1'), ('!', u'Snf1_T210-{P}'), ('!', u'Snf1_ID--Snf4'), (u'!', u'Gln3--Ure2')]
#source states: [('x', u'Gln3_bd-{P}')] product states: [('!', u'Gln3_bd-{P}')]
Snf4(bd_Snf1_ID!3).Snf1(T210~P,bd_Gal83_bd!0,bd_Sip1_bd!2,ID_Snf4_bd!3).Sip1(bd_Snf1_bd!2).Gal83(bd_Snf1_bd!0) + Gln3(bd~U,bd_Ure2_bd!1).Ure2(bd_Gln3_bd!1) -> Snf4(bd_Snf1_ID!3).Snf1(T210~P,bd_Gal83_bd!0,bd_Sip1_bd!2,ID_Snf4_bd!3).Sip1(bd_Snf1_bd!2).Gal83(bd_Snf1_bd!0) + Gln3(bd~P,bd_Ure2_bd!1).Ure2(bd_Gln3_bd!1)     k59_i4
#>>>>>>>>>>
#<<[('!', u'Sip1--Snf1'), ('!', u'Sip2--Snf1'), ('!', u'Snf1_T210-{P}'), ('!', u'Snf1_ID--Snf4'), (u'!', u'Gln3--Ure2')]
#source states: [('x', u'Gln3_bd-{P}')] product states: [('!', u'Gln3_bd-{P}')]
Snf4(bd_Snf1_ID!3).Snf1(T210~P,bd_Sip2_bd!0,bd_Sip1_bd!2,ID_Snf4_bd!3).Sip1(bd_Snf1_bd!2).Sip2(bd_Snf1_bd!0) + Gln3(bd~U,bd_Ure2_bd!1).Ure2(bd_Gln3_bd!1) -> Snf4(bd_Snf1_ID!3).Snf1(T210~P,bd_Sip2_bd!0,bd_Sip1_bd!2,ID_Snf4_bd!3).Sip1(bd_Snf1_bd!2).Sip2(bd_Snf1_bd!0) + Gln3(bd~P,bd_Ure2_bd!1).Ure2(bd_Gln3_bd!1)     k59_i5
#>>>>>>>>>>
#<<[('!', u'Sip1--Snf1'), ('!', u'Sip2--Snf1'), ('!', u'Gal83--Snf1'), ('!', u'Snf1_T210-{P}'), ('!', u'Snf1_ID--Snf4'), (u'!', u'Gln3--Ure2')]
#source states: [('x', u'Gln3_bd-{P}')] product states: [('!', u'Gln3_bd-{P}')]
Snf4(bd_Snf1_ID!1).Snf1(T210~P,bd_Gal83_bd!0,ID_Snf4_bd!1,bd_Sip2_bd!2,bd_Sip1_bd!4).Sip2(bd_Snf1_bd!2).Gal83(bd_Snf1_bd!0).Sip1(bd_Snf1_bd!4) + Gln3(bd~U,bd_Ure2_bd!3).Ure2(bd_Gln3_bd!3) -> Snf4(bd_Snf1_ID!1).Snf1(T210~P,bd_Gal83_bd!0,ID_Snf4_bd!1,bd_Sip2_bd!2,bd_Sip1_bd!4).Sip2(bd_Snf1_bd!2).Gal83(bd_Snf1_bd!0).Sip1(bd_Snf1_bd!4) + Gln3(bd~P,bd_Ure2_bd!3).Ure2(bd_Gln3_bd!3)     k59_i6
#>>>>>>>>>>
########################### 60###Gln3 BIND GATASite###
#      required: [[(u'!', u'Gln3-{Nucleus}')]]                     optional: []
#<<[(u'!', u'Gln3-{Nucleus}')]
#source states: [('x', u'Gln3_bd--GATASite_bd')] product states: [('!c', u'Gln3_bd--GATASite_bd')]
Gln3(loc~Nucleus,bd_GATASite_bd) + GATASite(bd_Gln3_bd) <-> Gln3(loc~Nucleus,bd_GATASite_bd!0).GATASite(bd_Gln3_bd!0)     kf60,kr60
#>>>>>>>>>>
########################### 61###Glc7 ppi Shp1###
#      required: [[]]                                              optional: []
#<<[]
#source states: [('x', u'Glc7_bd--Shp1_bd')] product states: [('!c', u'Glc7_bd--Shp1_bd')]
Glc7(bd_Shp1_bd) + Shp1(bd_Glc7_bd) <-> Glc7(bd_Shp1_bd!0).Shp1(bd_Glc7_bd!0)     kf61,kr61
#>>>>>>>>>>
########################### 62###NPC NEXP Hxk2###
#      required: [[(u'!', u'Hxk2_S14-{P}'), (u'!', u'Hxk2_S14-{P}')]]optional: []
#<<[(u'!', u'Hxk2_S14-{P}'), (u'!', u'Hxk2_S14-{P}')]
#source states: [('!', u'Hxk2_loc-{Nucleus}')] product states: [('!', u'Hxk2_loc-{Cytoplasm}')]
NPC + Hxk2(loc~Nucleus,S14~P) -> NPC + Hxk2(S14~P,loc~Cytoplasm)     k62
#>>>>>>>>>>
########################### 63###Snf1 P+ Msn2###
#      required: [[('!', u'Snf1_T210-{P}'), ('!', u'Snf1_ID--Snf4'), ('!', u'Snf1-{Nucleus}'), ('!', u'Gal83--Snf1')]]optional: []
#<<[('!', u'Snf1_T210-{P}'), ('!', u'Snf1_ID--Snf4'), ('!', u'Snf1-{Nucleus}'), ('!', u'Gal83--Snf1')]
#source states: [('x', u'Msn2_S582-{P}')] product states: [('!', u'Msn2_S582-{P}')]
Snf4(bd_Snf1_ID!1).Snf1(loc~Nucleus,T210~P,bd_Gal83_bd!0,ID_Snf4_bd!1).Gal83(bd_Snf1_bd!0) + Msn2(S582~U) -> Snf4(bd_Snf1_ID!1).Snf1(loc~Nucleus,T210~P,bd_Gal83_bd!0,ID_Snf4_bd!1).Gal83(bd_Snf1_bd!0) + Msn2(S582~P)     k63
#>>>>>>>>>>
########################### 64###NPC NIMP Gln3###
#      required: [[(u'x', u'Gln3-{P}'), (u'x', u'Gln3--Ure2')]]    optional: []
#<<[(u'x', u'Gln3-{P}'), (u'x', u'Gln3--Ure2')]
#source states: [('!', u'Gln3_loc-{Cytoplasm}')] product states: [('!', u'Gln3_loc-{Nucleus}')]
NPC + Gln3(bd~U,loc~Cytoplasm,bd_Ure2_bd) -> NPC + Gln3(loc~Nucleus,bd~U,bd_Ure2_bd)     k64
#>>>>>>>>>>
########################### 65###NPC NEXP Gln3###
#      required: [[(u'!', u'Gln3-{P}')]]                           optional: []
#<<[(u'!', u'Gln3-{P}')]
#source states: [('!', u'Gln3_loc-{Nucleus}')] product states: [('!', u'Gln3_loc-{Cytoplasm}')]
NPC + Gln3(loc~Nucleus,bd~P) -> NPC + Gln3(bd~P,loc~Cytoplasm)     k65
#>>>>>>>>>>
########################### 66###Gln3 ppi Ure2###
#      required: [[(u'x', u'xXxNitrogenStressxXx')]]               optional: []
#<<[(u'x', u'xXxNitrogenStressxXx')]
#source states: [('x', u'Gln3_bd--Ure2_bd')] product states: [('!c', u'Gln3_bd--Ure2_bd')]
Gln3(bd_Ure2_bd) + Ure2(bd_Gln3_bd) <-> Gln3(bd_Ure2_bd!0).Ure2(bd_Gln3_bd!0)     kf66,kr66
#>>>>>>>>>>
########################### 67###Gcn5 P+ Histone3###
#      required: [[(u'!', u'Gcn5--Snf1')]]                         optional: []
#<<[(u'!', u'Gcn5--Snf1')]
#source states: [('x', u'Histone3_bd-{P}')] product states: [('!', u'Histone3_bd-{P}')]
Snf1(bd_Gcn5_bd!0).Gcn5(bd_Snf1_bd!0) + Histone3(bd~U) -> Snf1(bd_Gcn5_bd!0).Gcn5(bd_Snf1_bd!0) + Histone3(bd~P)     k67
#>>>>>>>>>>
########################### 68###Ulp1 P- Snf1###
#      required: [[]]                                              optional: []
#<<[]
#source states: [('!', u'Snf1_bd-{P}')] product states: [('x', u'Snf1_bd-{P}')]
Ulp1 + Snf1(bd~P) -> Ulp1 + Snf1(bd~U)     k68
#>>>>>>>>>>
########################### 69###UnknownProtease P- Rod1###
#      required: [[]]                                              optional: []
#<<[]
#source states: [('!', u'Rod1_UbSite-{P}')] product states: [('x', u'Rod1_UbSite-{P}')]
UnknownProtease + Rod1(UbSite~P) -> UnknownProtease + Rod1(UbSite~U)     k69
#>>>>>>>>>>
########################### 70###Snf1 P+ Psk1###
#      required: [[('!', u'Gal83--Snf1'), ('!', u'Snf1_T210-{P}'), ('!', u'Snf1_ID--Snf4')], [('!', u'Sip2--Snf1'), ('!', u'Snf1_T210-{P}'), ('!', u'Snf1_ID--Snf4')], [('!', u'Sip2--Snf1'), ('!', u'Gal83--Snf1'), ('!', u'Snf1_T210-{P}'), ('!', u'Snf1_ID--Snf4')], [('!', u'Sip1--Snf1'), ('!', u'Snf1_T210-{P}'), ('!', u'Snf1_ID--Snf4')], [('!', u'Sip1--Snf1'), ('!', u'Gal83--Snf1'), ('!', u'Snf1_T210-{P}'), ('!', u'Snf1_ID--Snf4')], [('!', u'Sip1--Snf1'), ('!', u'Sip2--Snf1'), ('!', u'Snf1_T210-{P}'), ('!', u'Snf1_ID--Snf4')], [('!', u'Sip1--Snf1'), ('!', u'Sip2--Snf1'), ('!', u'Gal83--Snf1'), ('!', u'Snf1_T210-{P}'), ('!', u'Snf1_ID--Snf4')]]optional: []
#<<[('!', u'Gal83--Snf1'), ('!', u'Snf1_T210-{P}'), ('!', u'Snf1_ID--Snf4')]
#source states: [('x', u'Psk1_bd-{P}')] product states: [('!', u'Psk1_bd-{P}')]
Snf4(bd_Snf1_ID!1).Snf1(T210~P,bd_Gal83_bd!0,ID_Snf4_bd!1).Gal83(bd_Snf1_bd!0) + Psk1(bd~U) -> Snf4(bd_Snf1_ID!1).Snf1(T210~P,bd_Gal83_bd!0,ID_Snf4_bd!1).Gal83(bd_Snf1_bd!0) + Psk1(bd~P)     k70
#>>>>>>>>>>
#<<[('!', u'Sip2--Snf1'), ('!', u'Snf1_T210-{P}'), ('!', u'Snf1_ID--Snf4')]
#source states: [('x', u'Psk1_bd-{P}')] product states: [('!', u'Psk1_bd-{P}')]
Snf4(bd_Snf1_ID!1).Snf1(T210~P,bd_Sip2_bd!0,ID_Snf4_bd!1).Sip2(bd_Snf1_bd!0) + Psk1(bd~U) -> Snf4(bd_Snf1_ID!1).Snf1(T210~P,bd_Sip2_bd!0,ID_Snf4_bd!1).Sip2(bd_Snf1_bd!0) + Psk1(bd~P)     k70_i1
#>>>>>>>>>>
#<<[('!', u'Sip2--Snf1'), ('!', u'Gal83--Snf1'), ('!', u'Snf1_T210-{P}'), ('!', u'Snf1_ID--Snf4')]
#source states: [('x', u'Psk1_bd-{P}')] product states: [('!', u'Psk1_bd-{P}')]
Snf4(bd_Snf1_ID!1).Snf1(T210~P,bd_Sip2_bd!0,ID_Snf4_bd!1,bd_Gal83_bd!2).Gal83(bd_Snf1_bd!2).Sip2(bd_Snf1_bd!0) + Psk1(bd~U) -> Snf4(bd_Snf1_ID!1).Snf1(T210~P,bd_Sip2_bd!0,ID_Snf4_bd!1,bd_Gal83_bd!2).Gal83(bd_Snf1_bd!2).Sip2(bd_Snf1_bd!0) + Psk1(bd~P)     k70_i2
#>>>>>>>>>>
#<<[('!', u'Sip1--Snf1'), ('!', u'Snf1_T210-{P}'), ('!', u'Snf1_ID--Snf4')]
#source states: [('x', u'Psk1_bd-{P}')] product states: [('!', u'Psk1_bd-{P}')]
Snf4(bd_Snf1_ID!1).Snf1(T210~P,bd_Sip1_bd!0,ID_Snf4_bd!1).Sip1(bd_Snf1_bd!0) + Psk1(bd~U) -> Snf4(bd_Snf1_ID!1).Snf1(T210~P,bd_Sip1_bd!0,ID_Snf4_bd!1).Sip1(bd_Snf1_bd!0) + Psk1(bd~P)     k70_i3
#>>>>>>>>>>
#<<[('!', u'Sip1--Snf1'), ('!', u'Gal83--Snf1'), ('!', u'Snf1_T210-{P}'), ('!', u'Snf1_ID--Snf4')]
#source states: [('x', u'Psk1_bd-{P}')] product states: [('!', u'Psk1_bd-{P}')]
Snf4(bd_Snf1_ID!2).Snf1(T210~P,bd_Gal83_bd!0,bd_Sip1_bd!1,ID_Snf4_bd!2).Sip1(bd_Snf1_bd!1).Gal83(bd_Snf1_bd!0) + Psk1(bd~U) -> Snf4(bd_Snf1_ID!2).Snf1(T210~P,bd_Gal83_bd!0,bd_Sip1_bd!1,ID_Snf4_bd!2).Sip1(bd_Snf1_bd!1).Gal83(bd_Snf1_bd!0) + Psk1(bd~P)     k70_i4
#>>>>>>>>>>
#<<[('!', u'Sip1--Snf1'), ('!', u'Sip2--Snf1'), ('!', u'Snf1_T210-{P}'), ('!', u'Snf1_ID--Snf4')]
#source states: [('x', u'Psk1_bd-{P}')] product states: [('!', u'Psk1_bd-{P}')]
Snf4(bd_Snf1_ID!2).Snf1(T210~P,bd_Sip2_bd!0,bd_Sip1_bd!1,ID_Snf4_bd!2).Sip1(bd_Snf1_bd!1).Sip2(bd_Snf1_bd!0) + Psk1(bd~U) -> Snf4(bd_Snf1_ID!2).Snf1(T210~P,bd_Sip2_bd!0,bd_Sip1_bd!1,ID_Snf4_bd!2).Sip1(bd_Snf1_bd!1).Sip2(bd_Snf1_bd!0) + Psk1(bd~P)     k70_i5
#>>>>>>>>>>
#<<[('!', u'Sip1--Snf1'), ('!', u'Sip2--Snf1'), ('!', u'Gal83--Snf1'), ('!', u'Snf1_T210-{P}'), ('!', u'Snf1_ID--Snf4')]
#source states: [('x', u'Psk1_bd-{P}')] product states: [('!', u'Psk1_bd-{P}')]
Gal83(bd_Snf1_bd!3).Snf4(bd_Snf1_ID!2).Snf1(T210~P,bd_Sip2_bd!0,bd_Sip1_bd!1,ID_Snf4_bd!2,bd_Gal83_bd!3).Sip1(bd_Snf1_bd!1).Sip2(bd_Snf1_bd!0) + Psk1(bd~U) -> Gal83(bd_Snf1_bd!3).Snf4(bd_Snf1_ID!2).Snf1(T210~P,bd_Sip2_bd!0,bd_Sip1_bd!1,ID_Snf4_bd!2,bd_Gal83_bd!3).Sip1(bd_Snf1_bd!1).Sip2(bd_Snf1_bd!0) + Psk1(bd~P)     k70_i6
#>>>>>>>>>>
########################### 71###Snf1 P+ Acc1###
#      required: [[('!', u'Gal83--Snf1'), ('!', u'Snf1_T210-{P}'), ('!', u'Snf1_ID--Snf4')], [('!', u'Sip2--Snf1'), ('!', u'Snf1_T210-{P}'), ('!', u'Snf1_ID--Snf4')], [('!', u'Sip2--Snf1'), ('!', u'Gal83--Snf1'), ('!', u'Snf1_T210-{P}'), ('!', u'Snf1_ID--Snf4')], [('!', u'Sip1--Snf1'), ('!', u'Snf1_T210-{P}'), ('!', u'Snf1_ID--Snf4')], [('!', u'Sip1--Snf1'), ('!', u'Gal83--Snf1'), ('!', u'Snf1_T210-{P}'), ('!', u'Snf1_ID--Snf4')], [('!', u'Sip1--Snf1'), ('!', u'Sip2--Snf1'), ('!', u'Snf1_T210-{P}'), ('!', u'Snf1_ID--Snf4')], [('!', u'Sip1--Snf1'), ('!', u'Sip2--Snf1'), ('!', u'Gal83--Snf1'), ('!', u'Snf1_T210-{P}'), ('!', u'Snf1_ID--Snf4')]]optional: []
#<<[('!', u'Gal83--Snf1'), ('!', u'Snf1_T210-{P}'), ('!', u'Snf1_ID--Snf4')]
#source states: [('x', u'Acc1_bd-{P}')] product states: [('!', u'Acc1_bd-{P}')]
Snf4(bd_Snf1_ID!1).Snf1(T210~P,bd_Gal83_bd!0,ID_Snf4_bd!1).Gal83(bd_Snf1_bd!0) + Acc1(bd~U) -> Snf4(bd_Snf1_ID!1).Snf1(T210~P,bd_Gal83_bd!0,ID_Snf4_bd!1).Gal83(bd_Snf1_bd!0) + Acc1(bd~P)     k71
#>>>>>>>>>>
#<<[('!', u'Sip2--Snf1'), ('!', u'Snf1_T210-{P}'), ('!', u'Snf1_ID--Snf4')]
#source states: [('x', u'Acc1_bd-{P}')] product states: [('!', u'Acc1_bd-{P}')]
Snf4(bd_Snf1_ID!1).Snf1(T210~P,bd_Sip2_bd!0,ID_Snf4_bd!1).Sip2(bd_Snf1_bd!0) + Acc1(bd~U) -> Snf4(bd_Snf1_ID!1).Snf1(T210~P,bd_Sip2_bd!0,ID_Snf4_bd!1).Sip2(bd_Snf1_bd!0) + Acc1(bd~P)     k71_i1
#>>>>>>>>>>
#<<[('!', u'Sip2--Snf1'), ('!', u'Gal83--Snf1'), ('!', u'Snf1_T210-{P}'), ('!', u'Snf1_ID--Snf4')]
#source states: [('x', u'Acc1_bd-{P}')] product states: [('!', u'Acc1_bd-{P}')]
Snf4(bd_Snf1_ID!1).Snf1(T210~P,bd_Sip2_bd!0,ID_Snf4_bd!1,bd_Gal83_bd!2).Gal83(bd_Snf1_bd!2).Sip2(bd_Snf1_bd!0) + Acc1(bd~U) -> Snf4(bd_Snf1_ID!1).Snf1(T210~P,bd_Sip2_bd!0,ID_Snf4_bd!1,bd_Gal83_bd!2).Gal83(bd_Snf1_bd!2).Sip2(bd_Snf1_bd!0) + Acc1(bd~P)     k71_i2
#>>>>>>>>>>
#<<[('!', u'Sip1--Snf1'), ('!', u'Snf1_T210-{P}'), ('!', u'Snf1_ID--Snf4')]
#source states: [('x', u'Acc1_bd-{P}')] product states: [('!', u'Acc1_bd-{P}')]
Snf4(bd_Snf1_ID!1).Snf1(T210~P,bd_Sip1_bd!0,ID_Snf4_bd!1).Sip1(bd_Snf1_bd!0) + Acc1(bd~U) -> Snf4(bd_Snf1_ID!1).Snf1(T210~P,bd_Sip1_bd!0,ID_Snf4_bd!1).Sip1(bd_Snf1_bd!0) + Acc1(bd~P)     k71_i3
#>>>>>>>>>>
#<<[('!', u'Sip1--Snf1'), ('!', u'Gal83--Snf1'), ('!', u'Snf1_T210-{P}'), ('!', u'Snf1_ID--Snf4')]
#source states: [('x', u'Acc1_bd-{P}')] product states: [('!', u'Acc1_bd-{P}')]
Snf4(bd_Snf1_ID!2).Snf1(T210~P,bd_Gal83_bd!0,bd_Sip1_bd!1,ID_Snf4_bd!2).Sip1(bd_Snf1_bd!1).Gal83(bd_Snf1_bd!0) + Acc1(bd~U) -> Snf4(bd_Snf1_ID!2).Snf1(T210~P,bd_Gal83_bd!0,bd_Sip1_bd!1,ID_Snf4_bd!2).Sip1(bd_Snf1_bd!1).Gal83(bd_Snf1_bd!0) + Acc1(bd~P)     k71_i4
#>>>>>>>>>>
#<<[('!', u'Sip1--Snf1'), ('!', u'Sip2--Snf1'), ('!', u'Snf1_T210-{P}'), ('!', u'Snf1_ID--Snf4')]
#source states: [('x', u'Acc1_bd-{P}')] product states: [('!', u'Acc1_bd-{P}')]
Snf4(bd_Snf1_ID!2).Snf1(T210~P,bd_Sip2_bd!0,bd_Sip1_bd!1,ID_Snf4_bd!2).Sip1(bd_Snf1_bd!1).Sip2(bd_Snf1_bd!0) + Acc1(bd~U) -> Snf4(bd_Snf1_ID!2).Snf1(T210~P,bd_Sip2_bd!0,bd_Sip1_bd!1,ID_Snf4_bd!2).Sip1(bd_Snf1_bd!1).Sip2(bd_Snf1_bd!0) + Acc1(bd~P)     k71_i5
#>>>>>>>>>>
#<<[('!', u'Sip1--Snf1'), ('!', u'Sip2--Snf1'), ('!', u'Gal83--Snf1'), ('!', u'Snf1_T210-{P}'), ('!', u'Snf1_ID--Snf4')]
#source states: [('x', u'Acc1_bd-{P}')] product states: [('!', u'Acc1_bd-{P}')]
Gal83(bd_Snf1_bd!3).Snf4(bd_Snf1_ID!2).Snf1(T210~P,bd_Sip2_bd!0,bd_Sip1_bd!1,ID_Snf4_bd!2,bd_Gal83_bd!3).Sip1(bd_Snf1_bd!1).Sip2(bd_Snf1_bd!0) + Acc1(bd~U) -> Gal83(bd_Snf1_bd!3).Snf4(bd_Snf1_ID!2).Snf1(T210~P,bd_Sip2_bd!0,bd_Sip1_bd!1,ID_Snf4_bd!2,bd_Gal83_bd!3).Sip1(bd_Snf1_bd!1).Sip2(bd_Snf1_bd!0) + Acc1(bd~P)     k71_i6
#>>>>>>>>>>
########################### 72###Tda1 P+ Hxk2###
#      required: [[('!', u'Gal83--Snf1'), ('!', u'Snf1_T210-{P}'), ('!', u'Snf1_ID--Snf4')], [('!', u'Sip2--Snf1'), ('!', u'Snf1_T210-{P}'), ('!', u'Snf1_ID--Snf4')], [('!', u'Sip2--Snf1'), ('!', u'Gal83--Snf1'), ('!', u'Snf1_T210-{P}'), ('!', u'Snf1_ID--Snf4')], [('!', u'Sip1--Snf1'), ('!', u'Snf1_T210-{P}'), ('!', u'Snf1_ID--Snf4')], [('!', u'Sip1--Snf1'), ('!', u'Gal83--Snf1'), ('!', u'Snf1_T210-{P}'), ('!', u'Snf1_ID--Snf4')], [('!', u'Sip1--Snf1'), ('!', u'Sip2--Snf1'), ('!', u'Snf1_T210-{P}'), ('!', u'Snf1_ID--Snf4')], [('!', u'Sip1--Snf1'), ('!', u'Sip2--Snf1'), ('!', u'Gal83--Snf1'), ('!', u'Snf1_T210-{P}'), ('!', u'Snf1_ID--Snf4')]]optional: []
#<<[('!', u'Gal83--Snf1'), ('!', u'Snf1_T210-{P}'), ('!', u'Snf1_ID--Snf4')]
#source states: [('x', u'Hxk2_S14-{P}')] product states: [('!', u'Hxk2_S14-{P}')]
Tda1 + Hxk2(S14~U) + Snf4(bd_Snf1_ID!1).Snf1(T210~P,bd_Gal83_bd!0,ID_Snf4_bd!1).Gal83(bd_Snf1_bd!0) -> Tda1 + Hxk2(S14~P) + Snf4(bd_Snf1_ID!1).Snf1(T210~P,bd_Gal83_bd!0,ID_Snf4_bd!1).Gal83(bd_Snf1_bd!0)     k72
#>>>>>>>>>>
#<<[('!', u'Sip2--Snf1'), ('!', u'Snf1_T210-{P}'), ('!', u'Snf1_ID--Snf4')]
#source states: [('x', u'Hxk2_S14-{P}')] product states: [('!', u'Hxk2_S14-{P}')]
Tda1 + Hxk2(S14~U) + Snf4(bd_Snf1_ID!1).Snf1(T210~P,bd_Sip2_bd!0,ID_Snf4_bd!1).Sip2(bd_Snf1_bd!0) -> Tda1 + Hxk2(S14~P) + Snf4(bd_Snf1_ID!1).Snf1(T210~P,bd_Sip2_bd!0,ID_Snf4_bd!1).Sip2(bd_Snf1_bd!0)     k72_i1
#>>>>>>>>>>
#<<[('!', u'Sip2--Snf1'), ('!', u'Gal83--Snf1'), ('!', u'Snf1_T210-{P}'), ('!', u'Snf1_ID--Snf4')]
#source states: [('x', u'Hxk2_S14-{P}')] product states: [('!', u'Hxk2_S14-{P}')]
Tda1 + Hxk2(S14~U) + Snf4(bd_Snf1_ID!1).Snf1(T210~P,bd_Sip2_bd!0,ID_Snf4_bd!1,bd_Gal83_bd!2).Gal83(bd_Snf1_bd!2).Sip2(bd_Snf1_bd!0) -> Tda1 + Hxk2(S14~P) + Snf4(bd_Snf1_ID!1).Snf1(T210~P,bd_Sip2_bd!0,ID_Snf4_bd!1,bd_Gal83_bd!2).Gal83(bd_Snf1_bd!2).Sip2(bd_Snf1_bd!0)     k72_i2
#>>>>>>>>>>
#<<[('!', u'Sip1--Snf1'), ('!', u'Snf1_T210-{P}'), ('!', u'Snf1_ID--Snf4')]
#source states: [('x', u'Hxk2_S14-{P}')] product states: [('!', u'Hxk2_S14-{P}')]
Tda1 + Hxk2(S14~U) + Snf4(bd_Snf1_ID!1).Snf1(T210~P,bd_Sip1_bd!0,ID_Snf4_bd!1).Sip1(bd_Snf1_bd!0) -> Tda1 + Hxk2(S14~P) + Snf4(bd_Snf1_ID!1).Snf1(T210~P,bd_Sip1_bd!0,ID_Snf4_bd!1).Sip1(bd_Snf1_bd!0)     k72_i3
#>>>>>>>>>>
#<<[('!', u'Sip1--Snf1'), ('!', u'Gal83--Snf1'), ('!', u'Snf1_T210-{P}'), ('!', u'Snf1_ID--Snf4')]
#source states: [('x', u'Hxk2_S14-{P}')] product states: [('!', u'Hxk2_S14-{P}')]
Tda1 + Hxk2(S14~U) + Snf4(bd_Snf1_ID!2).Snf1(T210~P,bd_Gal83_bd!0,bd_Sip1_bd!1,ID_Snf4_bd!2).Sip1(bd_Snf1_bd!1).Gal83(bd_Snf1_bd!0) -> Tda1 + Hxk2(S14~P) + Snf4(bd_Snf1_ID!2).Snf1(T210~P,bd_Gal83_bd!0,bd_Sip1_bd!1,ID_Snf4_bd!2).Sip1(bd_Snf1_bd!1).Gal83(bd_Snf1_bd!0)     k72_i4
#>>>>>>>>>>
#<<[('!', u'Sip1--Snf1'), ('!', u'Sip2--Snf1'), ('!', u'Snf1_T210-{P}'), ('!', u'Snf1_ID--Snf4')]
#source states: [('x', u'Hxk2_S14-{P}')] product states: [('!', u'Hxk2_S14-{P}')]
Tda1 + Hxk2(S14~U) + Snf4(bd_Snf1_ID!2).Snf1(T210~P,bd_Sip2_bd!0,bd_Sip1_bd!1,ID_Snf4_bd!2).Sip1(bd_Snf1_bd!1).Sip2(bd_Snf1_bd!0) -> Tda1 + Hxk2(S14~P) + Snf4(bd_Snf1_ID!2).Snf1(T210~P,bd_Sip2_bd!0,bd_Sip1_bd!1,ID_Snf4_bd!2).Sip1(bd_Snf1_bd!1).Sip2(bd_Snf1_bd!0)     k72_i5
#>>>>>>>>>>
#<<[('!', u'Sip1--Snf1'), ('!', u'Sip2--Snf1'), ('!', u'Gal83--Snf1'), ('!', u'Snf1_T210-{P}'), ('!', u'Snf1_ID--Snf4')]
#source states: [('x', u'Hxk2_S14-{P}')] product states: [('!', u'Hxk2_S14-{P}')]
Tda1 + Hxk2(S14~U) + Gal83(bd_Snf1_bd!3).Snf4(bd_Snf1_ID!2).Snf1(T210~P,bd_Sip2_bd!0,bd_Sip1_bd!1,ID_Snf4_bd!2,bd_Gal83_bd!3).Sip1(bd_Snf1_bd!1).Sip2(bd_Snf1_bd!0) -> Tda1 + Hxk2(S14~P) + Gal83(bd_Snf1_bd!3).Snf4(bd_Snf1_ID!2).Snf1(T210~P,bd_Sip2_bd!0,bd_Sip1_bd!1,ID_Snf4_bd!2,bd_Gal83_bd!3).Sip1(bd_Snf1_bd!1).Sip2(bd_Snf1_bd!0)     k72_i6
#>>>>>>>>>>

end reaction rules
end model
generate_network({overwrite=>1,max_stoich=>{Msn2=>4,xXxNaClxXx=>4,Mig1Site=>4,Ubp8=>4,xXxNitrogenStressxXx=>4,Hxt=>4,Tda1=>4,Pfk27=>4,Gcn5=>4,xXxUnknownRegulationxXx=>4,Snf4=>4,xXxalkalinepHxXx=>4,Snf1=>4,Glucose=>4,CKII=>4,Ctk1=>4,Slx5=>4,Elm1=>4,Rds2Site=>4,Mms21=>4,Ulp1=>4,Sip4=>4,Hsf1=>4,Sip1=>4,Sip2=>4,Sip3=>4,Rod1=>4,Rds2=>4,Nrg2Site=>4,Shp1=>4,Acc1=>4,UnknownProtease=>4,GATASite=>4,Rsp5=>4,Tpk=>4,Nrg1Site=>4,Gal83=>4,Gln3=>4,Mig1=>4,Psk1=>4,CSRE=>4,Hxk2=>4,Cat8=>4,Histone3=>4,Sak1=>4,Hcm1=>4,Cyc8=>4,Std1=>4,Glc7=>4,Reg2=>4,NPC=>4,Reg1=>4,Ure2=>4,Tos3=>4,Nrg1=>4,Nrg2=>4,STRE=>4}});
