# Supplementary material for: Network reconstruction and validation of the Snf1/AMPK pathway in baker’s yeast based on a comprehensive literature review
Source: NPJ Syst Biol Appl. 2015 Oct 22;1:15007–. doi: 10.1038/npjsba.2015.7 (PMC5516868; doi:10.1038/npjsba.2015.7)
Supplement: Supplementary File 6 [file npjsba20157-s12.zip]

Archive with 1 entries (1 files):
- npjsba20157-s12.cys
