# Supplementary material for: Network reconstruction and validation of the Snf1/AMPK pathway in baker’s yeast based on a comprehensive literature review
Source: NPJ Syst Biol Appl. 2015 Oct 22;1:15007–. doi: 10.1038/npjsba.2015.7 (PMC5516868; doi:10.1038/npjsba.2015.7)
Supplement: Supplementary File 8 [file npjsba20157-s14.txt]

targets	factors	probabilities
Msn2	Msn2	1.000000
Hsf1	Hsf1	1.000000
Mig1Site	Mig1Site	1.000000
Rds2Site	Rds2Site	1.000000
Ubp8	Ubp8	1.000000
Tda1	Tda1	1.000000
Gcn5	Gcn5	1.000000
Hxt	Hxt	1.000000
Snf4	Snf4	1.000000
Snf1	Snf1	1.000000
Glucose	Glucose	1.000000
CKII	CKII	1.000000
Ctk1	Ctk1	1.000000
Slx5	Slx5	1.000000
Tos3	Tos3	1.000000
Mms21	Mms21	1.000000
Ulp1	Ulp1	1.000000
Sip4	Sip4	1.000000
Rds2	Rds2	1.000000
Sip1	Sip1	1.000000
Sip2	Sip2	1.000000
Sip3	Sip3	1.000000
Rod1	Rod1	1.000000
Elm1	Elm1	1.000000
Nrg2Site	Nrg2Site	1.000000
Shp1	Shp1	1.000000
Std1	Std1	1.000000
Acc1	Acc1	1.000000
UnknownProtease	UnknownProtease	1.000000
GATASite	GATASite	1.000000
Rsp5	Rsp5	1.000000
Tpk	Tpk	1.000000
Nrg1Site	Nrg1Site	1.000000
Gal83	Gal83	1.000000
Gln3	Gln3	1.000000
Mig1	Mig1	1.000000
Psk1	Psk1	1.000000
CSRE	CSRE	1.000000
Hxk2	Hxk2	1.000000
Cat8	Cat8	1.000000
Histone3	Histone3	1.000000
Sak1	Sak1	1.000000
Hcm1	Hcm1	1.000000
Cyc8	Cyc8	1.000000
Pfk27	Pfk27	1.000000
Glc7	Glc7	1.000000
Reg2	Reg2	1.000000
NPC	NPC	1.000000
Reg1	Reg1	1.000000
Ure2	Ure2	1.000000
Nrg1	Nrg1	1.000000
Nrg2	Nrg2	1.000000
STRE	STRE	1.000000
NitrogenStress	NitrogenStress	1.000000
NaCl	NaCl	1.000000
alkalinepH	alkalinepH	1.000000
Rds2Transcription	Rds2..Rds2Site	1.000000
STRETranscription	Msn2..STRE	1.000000
Nrg2Transcription	! (Nrg2..Nrg2Site)	1.000000
CSRETranscription	Sip4..CSRE & Cat8..CSRE	1.000000
Rod1Degradation	Rod1_UbSite._P_	1.000000
Nrg1Transcription	! (Nrg1..Nrg1Site)	1.000000
Mig1Transcription	! (Cyc8..Mig1 & Mig1..Mig1Site)	1.000000
Snf1Degradation	Snf1_UbSite._P_	1.000000
GATATranscription	Gln3..GATASite	1.000000
UnknownRegulation	Glucose._Cytoplasm_ & ! alkalinepH & ! NaCl & ! NitrogenStress	1.000000
Snf1_T210._P_	(Sak1_PD_Pp_Snf1_T210 | Elm1_Pp_Snf1_T210 | Tos3_Pp_Snf1_T210) | (Snf1_T210._P_ & ! (Glc7_Pm_Snf1_T210))	1.000000
Pfk27._P_	(Snf1_Pp_Pfk27) | Pfk27._P_	1.000000
Snf1_ID..Snf4	(Snf1_ID_ppi_Snf4)	1.000000
Psk1._P_	(Snf1_Pp_Psk1) | Psk1._P_	1.000000
Sip1_Snf1Site._P_	(Snf1_Pp_Sip1_Snf1Site) | Sip1_Snf1Site._P_	1.000000
Snf1_UbSite._P_	(Slx5_Pp_Snf1_UbSite) | (Snf1_UbSite._P_ & ! (Ubp8_Pm_Snf1_UbSite))	1.000000
Nrg2..Nrg2Site	(Nrg2_BIND_Nrg2Site)	1.000000
Glucose._P_	(Hxk2_Pp_Glucose) | Glucose._P_	1.000000
Snf1._P_	(Mms21_Pp_Snf1) | (Snf1._P_ & ! (Ulp1_Pm_Snf1))	1.000000
Rds2._P_	(Snf1_Pp_Rds2) | Rds2._P_	1.000000
Mig1._P_	(Snf1_Pp_Mig1) | Mig1._P_	1.000000
Glucose._Extracellular_	()	1.000000
Cyc8..Mig1	(Cyc8_ppi_Mig1)	1.000000
Rod1_UbSite._P_	(Rsp5_Pp_Rod1_UbSite) | (Rod1_UbSite._P_ & ! (UnknownProtease_Pm_Rod1_UbSite))	1.000000
Hcm1._P_	(Snf1_Pp_Hcm1) | Hcm1._P_	1.000000
Glc7..Reg2	(Glc7_ppi_Reg2)	1.000000
Glc7..Reg1	(Glc7_ppi_Reg1)	1.000000
Sip3..Snf1	(Sip3_ppi_Snf1)	1.000000
Gal83..Sip4	(Gal83_ppi_Sip4)	1.000000
Glc7..Shp1	(Glc7_ppi_Shp1)	1.000000
Sip4..CSRE	(Sip4_BIND_CSRE)	1.000000
Hsf1._P_	(Snf1_Pp_Hsf1) | Hsf1._P_	1.000000
Gln3._Nucleus_	(NPC_NIMP_Gln3) | (Gln3._Nucleus_ & ! (NPC_NEXP_Gln3))	1.000000
Msn2..STRE	(Msn2_BIND_STRE)	1.000000
Nrg1..Snf1	(Nrg1_ppi_Snf1)	1.000000
Snf1..Std1	(Snf1_ppi_Std1)	1.000000
Nrg2..Snf1	(Nrg2_ppi_Snf1)	1.000000
Gln3..Ure2	(Gln3_ppi_Ure2)	1.000000
Hxk2._Cytoplasm_	(NPC_NEXP_Hxk2) | (Hxk2._Cytoplasm_ & ! (NPC_NIMP_Hxk2))	1.000000
Rds2..Rds2Site	(Rds2_BIND_Rds2Site)	1.000000
Mig1._Nucleus_	(NPC_NIMP_Mig1) | (Mig1._Nucleus_ & ! (NPC_NEXP_Mig1))	1.000000
Cat8_S562._P_	(Snf1_Pp_Cat8_S562) | Cat8_S562._P_	1.000000
Sip1..Snf1	(Sip1_ppi_Snf1)	1.000000
Histone3._P_	(Snf1_Pp_Histone3 | Gcn5_Pp_Histone3) | Histone3._P_	1.000000
Ctk1..Snf1	(Ctk1_ppi_Snf1)	1.000000
Hxk2._P_	Hxk2._P_ & ! (Glc7_Pm_Hxk2)	1.000000
Sip2_Snf1Site._P_	(Snf1_Pp_Sip2_Snf1Site) | Sip2_Snf1Site._P_	1.000000
Gal83_Snf1Site._P_	(Snf1_Pp_Gal83_Snf1Site) | Gal83_Snf1Site._P_	1.000000
Acc1._P_	(Snf1_Pp_Acc1) | Acc1._P_	1.000000
Msn2._Cytoplasm_	(NPC_NEXP_Msn2) | (Msn2._Cytoplasm_ & ! (NPC_NIMP_Msn2))	1.000000
Sip2..Snf1	(Sip2_ppi_Snf1)	1.000000
Msn2_S582._P_	(Snf1_Pp_Msn2_S582) | Msn2_S582._P_	1.000000
Msn2_PKASite._P_	(Tpk_Pp_Msn2_PKASite) | (Msn2_PKASite._P_ & ! (Glc7_Pm_Msn2_PKASite))	1.000000
Cat8..CSRE	(Cat8_BIND_CSRE)	1.000000
Hxk2._Nucleus_	(NPC_NIMP_Hxk2) | (Hxk2._Nucleus_ & ! (NPC_NEXP_Hxk2))	1.000000
Gln3._Cytoplasm_	(NPC_NEXP_Gln3) | (Gln3._Cytoplasm_ & ! (NPC_NIMP_Gln3))	1.000000
Gcn5..Snf1	(Gcn5_ppi_Snf1)	1.000000
Gln3._P_	(Snf1_Pp_Gln3) | Gln3._P_	1.000000
Mig1..Mig1Site	(Mig1_BIND_Mig1Site)	1.000000
Reg1._P_	(Snf1_Pp_Reg1) | Reg1._P_	1.000000
Hxk2..Mig1_S311	(Hxk2_ppi_Mig1_S311)	1.000000
Gal83..Snf1	(Gal83_ppi_Snf1)	1.000000
Nrg1..Nrg1Site	(Nrg1_BIND_Nrg1Site)	1.000000
Gln3..GATASite	(Gln3_BIND_GATASite)	1.000000
Mig1._Cytoplasm_	(NPC_NEXP_Mig1) | (Mig1._Cytoplasm_ & ! (NPC_NIMP_Mig1))	1.000000
Glucose._Cytoplasm_	(Hxt_FDExtCyt_Glucose)	1.000000
Snf1._Cytoplasm_	(NPC_NEXP_Snf1) | (Snf1._Cytoplasm_ & ! (NPC_NIMP_Snf1))	1.000000
Gal83_CKIISite._P_	(CKII_Pp_Gal83_CKIISite) | Gal83_CKIISite._P_	1.000000
Snf1._Nucleus_	(NPC_NIMP_Snf1) | (Snf1._Nucleus_ & ! (NPC_NEXP_Snf1))	1.000000
Sip4._P_	(Snf1_Pp_Sip4) | Sip4._P_	1.000000
Msn2._Nucleus_	(NPC_NIMP_Msn2) | (Msn2._Nucleus_ & ! (NPC_NEXP_Msn2))	1.000000
Hxk2_S14._P_	(Snf1_Pp_Hxk2_S14 | Tda1_Pp_Hxk2_S14) | Hxk2_S14._P_	1.000000
Rod1._P_	(Snf1_Pp_Rod1) | (Rod1._P_ & ! (Glc7_Pm_Rod1))	1.000000
Nrg1_ppi_Snf1	Nrg1 & Snf1 & Snf1_T210._P_ & Snf1_ID..Snf4 & Snf1._Nucleus_ & Gal83..Snf1	0.990000
Nrg1_ppi_Snf1	0	0.010000
Tda1_Pp_Hxk2_S14	Tda1 & Hxk2 & Snf1_T210._P_ & Snf1_ID..Snf4 & (Sip1..Snf1 | Sip2..Snf1 | Gal83..Snf1)	0.990000
Tda1_Pp_Hxk2_S14	0	0.010000
Nrg1_BIND_Nrg1Site	Nrg1 & Nrg1Site & ! (Nrg1..Snf1)	0.990000
Nrg1_BIND_Nrg1Site	0	0.010000
Tpk_Pp_Msn2_PKASite	Tpk & Msn2 & UnknownRegulation	0.990000
Tpk_Pp_Msn2_PKASite	0	0.010000
NPC_NEXP_Snf1	NPC & Snf1 & Snf1._Nucleus_ & ! Gal83..Snf1 & ! Snf1_T210._P_	0.990000
NPC_NEXP_Snf1	0	0.010000
Sip1_ppi_Snf1	Sip1 & Snf1 & Snf1_ID..Snf4 & ! Sip2..Snf1 & ! Gal83..Snf1	0.990000
Sip1_ppi_Snf1	0	0.010000
Snf1_Pp_Acc1	Snf1 & Acc1 & Snf1_T210._P_ & Snf1_ID..Snf4 & (Sip1..Snf1 | Sip2..Snf1 | Gal83..Snf1)	0.990000
Snf1_Pp_Acc1	0	0.010000
Hxk2_Pp_Glucose	Hxk2 & Glucose & Glucose._Cytoplasm_	0.990000
Hxk2_Pp_Glucose	0	0.010000
Snf1_Pp_Sip2_Snf1Site	Snf1 & Sip2 & Snf1_T210._P_ & Snf1_ID..Snf4 & (Sip1..Snf1 | Sip2..Snf1 | Gal83..Snf1)	0.990000
Snf1_Pp_Sip2_Snf1Site	0	0.010000
Ubp8_Pm_Snf1_UbSite	Ubp8 & Snf1 & Snf1_UbSite._P_	0.990000
Ubp8_Pm_Snf1_UbSite	0	0.010000
Sip3_ppi_Snf1	Sip3 & Snf1 & Snf1_T210._P_ & Snf1_ID..Snf4 & Snf1._Nucleus_ & Gal83..Snf1	0.990000
Sip3_ppi_Snf1	0	0.010000
Nrg2_BIND_Nrg2Site	Nrg2 & Nrg2Site & ! (Nrg2..Snf1)	0.990000
Nrg2_BIND_Nrg2Site	0	0.010000
Snf1_Pp_Hcm1	Snf1 & Hcm1 & Snf1_T210._P_ & Snf1_ID..Snf4 & Snf1._Nucleus_ & Gal83..Snf1	0.990000
Snf1_Pp_Hcm1	0	0.010000
Snf1_Pp_Rod1	Snf1 & Rod1 & Snf1_T210._P_ & Snf1_ID..Snf4 & (Sip1..Snf1 | Sip2..Snf1 | Gal83..Snf1)	0.990000
Snf1_Pp_Rod1	0	0.010000
Cat8_BIND_CSRE	Cat8 & CSRE & Cat8_S562._P_	0.990000
Cat8_BIND_CSRE	0	0.010000
Snf1_Pp_Rds2	Snf1 & Rds2 & Snf1_T210._P_ & Snf1_ID..Snf4 & Snf1._Nucleus_ & Gal83..Snf1	0.990000
Snf1_Pp_Rds2	0	0.010000
Gal83_ppi_Sip4	Gal83 & Sip4 & Snf1_T210._P_ & Snf1_ID..Snf4 & Snf1._Nucleus_ & Gal83..Snf1	0.990000
Gal83_ppi_Sip4	0	0.010000
NPC_NEXP_Hxk2	NPC & Hxk2 & Hxk2._Nucleus_ & Hxk2_S14._P_ & Hxk2_S14._P_	0.990000
NPC_NEXP_Hxk2	0	0.010000
Mig1_BIND_Mig1Site	Mig1 & Mig1Site & Mig1._Nucleus_	0.990000
Mig1_BIND_Mig1Site	0	0.010000
Hxk2_ppi_Mig1_S311	Hxk2 & Mig1 & Hxk2._Nucleus_ & Mig1._Nucleus_	0.990000
Hxk2_ppi_Mig1_S311	0	0.010000
Sip4_BIND_CSRE	Sip4 & CSRE & Sip4._P_	0.990000
Sip4_BIND_CSRE	0	0.010000
Glc7_Pm_Hxk2	Glc7 & Hxk2 & Hxk2._P_ & Glc7..Shp1	0.990000
Glc7_Pm_Hxk2	0	0.010000
Gcn5_ppi_Snf1	Gcn5 & Snf1 & Snf1_T210._P_ & Snf1_ID..Snf4 & Snf1._Nucleus_ & Gal83..Snf1	0.990000
Gcn5_ppi_Snf1	0	0.010000
NPC_NEXP_Msn2	NPC & Msn2 & Msn2._Nucleus_ & Msn2_PKASite._P_	0.990000
NPC_NEXP_Msn2	0	0.010000
Elm1_Pp_Snf1_T210	Elm1 & Snf1 & ! Snf1._P_ & ! UnknownRegulation	0.990000
Elm1_Pp_Snf1_T210	0	0.010000
Glc7_ppi_Shp1	Glc7 & Shp1	0.990000
Glc7_ppi_Shp1	0	0.010000
Ulp1_Pm_Snf1	Ulp1 & Snf1 & Snf1._P_	0.990000
Ulp1_Pm_Snf1	0	0.010000
Sip2_ppi_Snf1	Sip2 & Snf1 & Snf1_ID..Snf4 & ! Sip1..Snf1 & ! Gal83..Snf1	0.990000
Sip2_ppi_Snf1	0	0.010000
Glc7_Pm_Snf1_T210	Glc7 & Snf1 & Snf1_T210._P_ & (Glc7..Reg1 | Glc7..Reg2) & Glc7..Shp1 & ! NaCl & ! alkalinepH & ! NitrogenStress	0.990000
Glc7_Pm_Snf1_T210	0	0.010000
Hxt_FDExtCyt_Glucose	Hxt & Glucose & Glucose._Extracellular_	0.990000
Hxt_FDExtCyt_Glucose	0	0.010000
Mms21_Pp_Snf1	Mms21 & Snf1 & UnknownRegulation	0.990000
Mms21_Pp_Snf1	0	0.010000
NPC_NIMP_Snf1	NPC & Snf1 & Snf1._Cytoplasm_ & Gal83..Snf1 & ! (NaCl)	0.990000
NPC_NIMP_Snf1	0	0.010000
NPC_NIMP_Hxk2	NPC & Hxk2 & Hxk2._Cytoplasm_ & ! (Hxk2_S14._P_)	0.990000
NPC_NIMP_Hxk2	0	0.010000
Gln3_BIND_GATASite	Gln3 & GATASite & Gln3._Nucleus_	0.990000
Gln3_BIND_GATASite	0	0.010000
Snf1_Pp_Gal83_Snf1Site	Snf1 & Gal83 & Snf1_T210._P_ & Snf1_ID..Snf4 & (Sip1..Snf1 | Sip2..Snf1 | Gal83..Snf1)	0.990000
Snf1_Pp_Gal83_Snf1Site	0	0.010000
Gal83_ppi_Snf1	Gal83 & Snf1 & Snf1_ID..Snf4 & ! Sip1..Snf1 & ! Sip2..Snf1	0.990000
Gal83_ppi_Snf1	0	0.010000
Tos3_Pp_Snf1_T210	Tos3 & Snf1 & ! Snf1._P_ & ! UnknownRegulation	0.990000
Tos3_Pp_Snf1_T210	0	0.010000
Snf1_Pp_Gln3	Snf1 & Gln3 & Snf1_T210._P_ & Snf1_ID..Snf4 & (Sip1..Snf1 | Sip2..Snf1 | Gal83..Snf1) & Gln3..Ure2	0.990000
Snf1_Pp_Gln3	0	0.010000
Snf1_Pp_Mig1	Snf1 & Mig1 & Snf1_T210._P_ & Snf1_ID..Snf4 & Snf1._Nucleus_ & Gal83..Snf1 & ! (Hxk2..Mig1_S311)	0.990000
Snf1_Pp_Mig1	0	0.010000
Ctk1_ppi_Snf1	Ctk1 & Snf1 & Snf1_T210._P_ & Snf1_ID..Snf4 & Snf1._Nucleus_ & Gal83..Snf1	0.990000
Ctk1_ppi_Snf1	0	0.010000
Cyc8_ppi_Mig1	Cyc8 & Mig1 & Mig1._Nucleus_	0.990000
Cyc8_ppi_Mig1	0	0.010000
NPC_NIMP_Mig1	NPC & Mig1 & Mig1._Cytoplasm_ & ! (Mig1._P_)	0.990000
NPC_NIMP_Mig1	0	0.010000
Snf1_Pp_Histone3	Snf1 & Histone3 & Snf1_T210._P_ & Snf1_ID..Snf4 & Snf1._Nucleus_ & Gal83..Snf1	0.990000
Snf1_Pp_Histone3	0	0.010000
NPC_NIMP_Msn2	NPC & Msn2 & Msn2._Cytoplasm_ & ! (Msn2_PKASite._P_)	0.990000
NPC_NIMP_Msn2	0	0.010000
NPC_NEXP_Mig1	NPC & Mig1 & Mig1._Nucleus_ & Mig1._P_	0.990000
NPC_NEXP_Mig1	0	0.010000
Rds2_BIND_Rds2Site	Rds2 & Rds2Site & Rds2._P_	0.990000
Rds2_BIND_Rds2Site	0	0.010000
CKII_Pp_Gal83_CKIISite	CKII & Gal83 & Snf1_T210._P_ & Snf1_ID..Snf4 & (Sip1..Snf1 | Sip2..Snf1 | Gal83..Snf1)	0.990000
CKII_Pp_Gal83_CKIISite	0	0.010000
Snf1_Pp_Hxk2_S14	Snf1 & Hxk2 & Snf1_T210._P_ & Snf1_ID..Snf4 & (Sip1..Snf1 | Sip2..Snf1 | Gal83..Snf1)	0.990000
Snf1_Pp_Hxk2_S14	0	0.010000
Snf1_Pp_Sip1_Snf1Site	Snf1 & Sip1 & Snf1_T210._P_ & Snf1_ID..Snf4 & (Sip1..Snf1 | Sip2..Snf1 | Gal83..Snf1)	0.990000
Snf1_Pp_Sip1_Snf1Site	0	0.010000
Rsp5_Pp_Rod1_UbSite	Rsp5 & Rod1 & ! (Rod1._P_)	0.990000
Rsp5_Pp_Rod1_UbSite	0	0.010000
UnknownProtease_Pm_Rod1_UbSite	UnknownProtease & Rod1 & Rod1_UbSite._P_	0.990000
UnknownProtease_Pm_Rod1_UbSite	0	0.010000
Nrg2_ppi_Snf1	Nrg2 & Snf1 & Snf1_T210._P_ & Snf1_ID..Snf4 & Snf1._Nucleus_ & Gal83..Snf1	0.990000
Nrg2_ppi_Snf1	0	0.010000
Snf1_Pp_Psk1	Snf1 & Psk1 & Snf1_T210._P_ & Snf1_ID..Snf4 & (Sip1..Snf1 | Sip2..Snf1 | Gal83..Snf1)	0.990000
Snf1_Pp_Psk1	0	0.010000
Msn2_BIND_STRE	Msn2 & STRE & Msn2._Nucleus_	0.990000
Msn2_BIND_STRE	0	0.010000
Glc7_ppi_Reg1	Glc7 & Reg1 & ! (Glc7..Reg2)	0.990000
Glc7_ppi_Reg1	0	0.010000
Snf1_Pp_Reg1	Snf1 & Reg1 & Snf1_T210._P_ & Snf1_ID..Snf4 & (Sip1..Snf1 | Sip2..Snf1 | Gal83..Snf1)	0.990000
Snf1_Pp_Reg1	0	0.010000
Snf1_Pp_Hsf1	Snf1 & Hsf1 & Snf1_T210._P_ & Snf1_ID..Snf4 & Snf1._Nucleus_ & Gal83..Snf1	0.990000
Snf1_Pp_Hsf1	0	0.010000
Glc7_ppi_Reg2	Glc7 & Reg2 & ! (Glc7..Reg1)	0.990000
Glc7_ppi_Reg2	0	0.010000
Slx5_Pp_Snf1_UbSite	Slx5 & Snf1 & Snf1._P_	0.990000
Slx5_Pp_Snf1_UbSite	0	0.010000
Gln3_ppi_Ure2	Gln3 & Ure2 & ! (NitrogenStress)	0.990000
Gln3_ppi_Ure2	0	0.010000
NPC_NEXP_Gln3	NPC & Gln3 & Gln3._Nucleus_ & Gln3._P_	0.990000
NPC_NEXP_Gln3	0	0.010000
Snf1_Pp_Cat8_S562	Snf1 & Cat8 & Snf1_T210._P_ & Snf1_ID..Snf4 & Snf1._Nucleus_ & Gal83..Snf1	0.990000
Snf1_Pp_Cat8_S562	0	0.010000
Snf1_ppi_Std1	Snf1 & Std1 & Snf1_T210._P_ & Snf1_ID..Snf4 & Snf1._Nucleus_ & Gal83..Snf1	0.990000
Snf1_ppi_Std1	0	0.010000
Gcn5_Pp_Histone3	Gcn5 & Histone3 & Gcn5..Snf1	0.990000
Gcn5_Pp_Histone3	0	0.010000
Snf1_ID_ppi_Snf4	Snf1 & Snf4 & Snf1_T210._P_	0.990000
Snf1_ID_ppi_Snf4	0	0.010000
Snf1_Pp_Msn2_S582	Snf1 & Msn2 & Snf1_T210._P_ & Snf1_ID..Snf4 & Snf1._Nucleus_ & Gal83..Snf1	0.990000
Snf1_Pp_Msn2_S582	0	0.010000
Sak1_PD_Pp_Snf1_T210	Sak1 & Snf1 & ! Snf1._P_ & ! UnknownRegulation	0.990000
Sak1_PD_Pp_Snf1_T210	0	0.010000
NPC_NIMP_Gln3	NPC & Gln3 & Gln3._Cytoplasm_ & ! Gln3._P_ & ! Gln3..Ure2	0.990000
NPC_NIMP_Gln3	0	0.010000
Snf1_Pp_Pfk27	Snf1 & Pfk27 & Snf1_T210._P_ & Snf1_ID..Snf4 & (Sip1..Snf1 | Sip2..Snf1 | Gal83..Snf1)	0.990000
Snf1_Pp_Pfk27	0	0.010000
Glc7_Pm_Rod1	Glc7 & Rod1 & Rod1._P_ & (Glc7..Reg1 | Glc7..Reg2)	0.990000
Glc7_Pm_Rod1	0	0.010000
Glc7_Pm_Msn2_PKASite	Glc7 & Msn2 & Msn2_PKASite._P_ & (Glc7..Reg1 | Glc7..Reg2)	0.990000
Glc7_Pm_Msn2_PKASite	0	0.010000
Snf1_Pp_Sip4	Snf1 & Sip4 & Snf1_T210._P_ & Snf1_ID..Snf4 & Snf1._Nucleus_ & Gal83..Snf1 & Gal83..Sip4	0.990000
Snf1_Pp_Sip4	0	0.010000
